# Supplementary material for: Pyroptosis correlates with tumor immunity and prognosis
Source: Commun Biol. 2022 Sep 6;5:917. doi: 10.1038/s42003-022-03806-x (PMC9448722; doi:10.1038/s42003-022-03806-x)
Supplement: Supplementary file 3 — Supplementary Data 1 [file 42003_2022_3806_MOESM3_ESM.xlsx]

## Sheet: Figure 1a
cancertype	BLCA	BRCA	CHOL	COAD	ESCA	HNSC	KICH	KIRC	KIRP	LIHC	LUAD	LUSC	PRAD	READ	STAD	THCA	UCEC
CASP1	-0.0544713	-0.338904	0.393014	-0.130002	0.751876	0.203161	-0.704546	0.859051	0.657024	0.0399242	-0.393094	-0.305202	-0.472977	-0.105716	0.0500672	0.134323	-0.137428
CASP3	0.230892	0.237109	0.432309	-0.101812	0.24792	0.146525	0.0867119	0.251416	0.387443	0.406687	0.298531	0.362999	0.0168218	-0.137774	0.150747	0.113421	0.336831
CASP4	0.115527	-0.233753	0.709632	0.307022	0.201621	0.0531089	-0.298303	0.565726	0.491946	0.108323	0.0606886	-0.204267	0.0538255	0.170997	0.133527	0.0235562	0.0270525
CASP5	1.95631	0.65569	0.949206	-0.940177	1.19759	1.1251	0.415929	2.67244	1.11255	0.779389	-1.07622	-1.17278	-0.177037	-0.768779	0.383592	0.563064	1.83966
SCAF11	0.0531832	-0.124761	0.586657	0.0323637	0.184957	0.0944205	0.0122123	0.00365492	-0.0290497	0.126025	-0.018089	0.0262015	-0.0456894	-0.0317565	0.264938	-0.140228	-0.134649
CASP8	0.338016	0.0619655	1.01125	0.110942	0.42587	0.457633	-0.444429	0.363777	0.388007	0.593389	0.225012	-0.0240155	0.167983	0.190746	0.506977	0.0533751	0.281469
NLRP3	-0.79531	-0.526945	0.774043	-0.400907	0.292011	0.346738	-0.491858	1.04693	0.660033	-0.342198	-0.505617	-1.33217	-0.345555	-0.861286	0.271976	-0.0696025	-0.519289
NLRP1	-0.368071	-0.695041	0.92128	-0.352375	0.432507	0.520012	-1.1959	0.702681	0.218501	0.941073	-0.283695	-0.313409	-0.46804	-0.487712	-0.102806	0.0679128	-1.14691
PYCARD	0.400647	0.553207	1.37172	-0.0672609	0.706087	0.260848	-0.366896	0.897422	0.866791	0.522572	-0.173622	-0.0170571	-0.346325	0.105881	0.209669	0.454469	0.240947
NEK7	-0.19447	-0.261939	0.601291	-0.215029	0.0847324	0.114524	-0.275481	-0.0567118	-0.177531	0.317361	-0.277974	-0.367839	-0.245361	-0.425486	0.051897	-0.13107	-0.440266
NLRC4	0.153009	-0.0478763	0.49519	-0.356918	0.375937	0.571203	-0.254901	1.37553	0.681086	-0.166435	-1.17997	-1.69529	0.0337941	-0.390602	0.82766	0.336567	0.0889954
MEFV	0.216729	0.0399335	0.550473	-0.37847	0.703709	1.43739	-0.382064	1.77851	0.426969	-0.430089	-1.33051	-1.4517	-0.217173	-0.229174	0.536186	-0.0243565	1.03623
AIM2	0.792571	1.11636	1.71634	0.123179	1.4996	2.11853	-0.103693	2.31419	0.958623	0.0850753	1.4455	1.24141	0.197285	-0.298193	0.68487	-0.864033	1.17312
GSDMD	0.238054	0.341776	0.3732	-0.0478894	0.426187	0.408356	-0.339706	0.239585	0.0869551	0.361425	0.053326	-0.0672498	-0.114484	0.104129	0.177851	0.0702434	0.127626
GSDMB	0.540736	-0.1492	0.317012	-0.188969	0.31236	0.918187	-0.880566	1.37824	1.30732	0.797204	0.949812	0.610344	0.553953	0.00429624	0.444385	0.57566	0.539295
GSDME	-0.182397	-0.599721	1.4144	0.000629838	0.700618	1.34641	-1.73215	-0.03802	0.393464	0.84945	0.318356	0.757548	-0.539992	-0.28617	0.393408	-0.0679711	-1.17855
IL18	-0.0785309	0.561773	1.6212	-0.310728	0.315811	-0.132301	0.775434	0.321957	0.511839	0.0589374	-0.190472	-0.196705	-0.403637	-0.339157	0.164233	0.42889	0.630607
IL1B	0.0266627	-0.308662	0.630293	0.687536	0.825976	0.607638	-0.696445	0.249967	-0.023522	-0.94368	-0.612006	-0.397816	-0.367593	0.212856	0.108181	-0.324076	0.181519

## Sheet: Figure 1b
NLRP1	NLRP3	NLRC4	NEK7	MEFV	AIM2	PYCARD	CASP1	CASP3	CASP4	CASP5	CASP8	GSDMB	GSDMD	GSDME	IL1B	IL18
1	0.336133	0.283548	0.138	0.265424	0.341127	0.0675675	0.207828	-0.0562653	0.157573	-0.149472	0.0552306	0.0409747	0.0497307	0.448575	0.127271	0.193581
	1	0.709422	0.313749	0.46787	0.282427	0.0928285	0.396717	0.0263954	0.343631	0.0780392	0.244544	-0.125642	0.0211774	0.324971	0.322218	0.274023
		1	0.338099	0.434051	0.279268	0.0826602	0.408481	0.114186	0.385724	0.0857383	0.339447	-0.0380698	0.0324112	0.258881	0.189757	0.266982
			1	0.235148	0.212881	-0.0889279	0.222813	0.259076	0.244983	0.0414411	0.388186	-0.0487813	-0.32039	0.150511	0.190786	0.175153
				1	0.451011	0.191077	0.45693	0.126639	0.446698	0.243948	0.257793	0.014721	-0.00421195	0.294356	0.524908	0.327342
					1	0.343091	0.565299	0.326651	0.528262	0.165831	0.283029	0.152566	0.105908	0.321925	0.415227	0.392929
						1	0.479431	0.331482	0.368409	0.271668	0.239341	0.268673	0.337443	0.0436544	0.330675	0.352229
							1	0.355803	0.665944	0.558124	0.470776	0.258947	0.172039	0.19519	0.491798	0.548068
								1	0.281132	0.343397	0.456188	0.324766	-0.0360071	-0.0878897	0.35367	0.195828
									1	0.232423	0.50724	0.153771	0.103941	0.200909	0.391907	0.517017
										1	0.333454	0.46203	0.10264	-0.192507	0.41215	0.300289
											1	0.345557	-0.0285256	0.0209363	0.266785	0.363661
												1	0.187557	-0.241253	0.18336	0.157227
													1	0.00319606	-0.0470837	0.0576124
														1	0.202015	0.277318
															1	0.377911
																1

## Sheet: Figure 1c-e
ID	pyroptosis	Type	CancerType
TCGA-BT-A20Q-11A	0.518006	Normal	BLCA
TCGA-GC-A3BM-11A	0.705775	Normal	BLCA
TCGA-K4-A3WV-11A	0.644518	Normal	BLCA
TCGA-BT-A2LA-11A	0.716755	Normal	BLCA
TCGA-BT-A20U-11A	0.627077	Normal	BLCA
TCGA-K4-A54R-11A	0.767398	Normal	BLCA
TCGA-BT-A20N-11A	0.508253	Normal	BLCA
TCGA-CU-A0YN-11A	0.540893	Normal	BLCA
TCGA-BT-A2LB-11A	0.689191	Normal	BLCA
TCGA-GD-A2C5-11A	0.689842	Normal	BLCA
TCGA-K4-A5RI-11A	0.831927	Normal	BLCA
TCGA-GC-A6I3-11A	0.774309	Normal	BLCA
TCGA-BL-A13J-11A	0.505741	Normal	BLCA
TCGA-GD-A3OP-11A	0.797067	Normal	BLCA
TCGA-BT-A20R-11A	0.501723	Normal	BLCA
TCGA-CU-A0YR-11A	0.579797	Normal	BLCA
TCGA-GC-A3WC-11A	0.710808	Normal	BLCA
TCGA-BT-A20W-11A	0.697485	Normal	BLCA
TCGA-GD-A3OQ-11A	0.632175	Normal	BLCA
TCGA-FD-A3SS-01A	0.516382	Tumor	BLCA
TCGA-FD-A43S-01A	0.784072	Tumor	BLCA
TCGA-UY-A78K-01A	0.672959	Tumor	BLCA
TCGA-DK-A2HX-01A	0.549065	Tumor	BLCA
TCGA-DK-A1A3-01A	0.604826	Tumor	BLCA
TCGA-GC-A6I3-01A	0.689994	Tumor	BLCA
TCGA-XF-AAMJ-01A	0.606487	Tumor	BLCA
TCGA-GC-A6I1-01A	0.868533	Tumor	BLCA
TCGA-ZF-A9RL-01A	0.540726	Tumor	BLCA
TCGA-DK-A3IL-01A	0.37424	Tumor	BLCA
TCGA-E7-A6MF-01A	0.654668	Tumor	BLCA
TCGA-BT-A20R-01A	0.563982	Tumor	BLCA
TCGA-H4-A2HQ-01A	0.607915	Tumor	BLCA
TCGA-GV-A3QH-01A	0.382892	Tumor	BLCA
TCGA-4Z-AA82-01A	0.768668	Tumor	BLCA
TCGA-E7-A4XJ-01A	0.537662	Tumor	BLCA
TCGA-XF-A8HE-01A	0.841132	Tumor	BLCA
TCGA-XF-A9T0-01A	0.566823	Tumor	BLCA
TCGA-FD-A5BT-01A	0.79581	Tumor	BLCA
TCGA-FD-A3SN-01A	0.71392	Tumor	BLCA
TCGA-G2-AA3C-01A	0.851894	Tumor	BLCA
TCGA-HQ-A2OE-01A	0.266218	Tumor	BLCA
TCGA-BL-A3JM-01A	0.489869	Tumor	BLCA
TCGA-XF-AAN3-01A	0.75476	Tumor	BLCA
TCGA-FD-A3SR-01A	0.654937	Tumor	BLCA
TCGA-4Z-AA89-01A	0.722364	Tumor	BLCA
TCGA-G2-A2EO-01A	0.657328	Tumor	BLCA
TCGA-ZF-AA5H-01A	0.678711	Tumor	BLCA
TCGA-BT-A20V-01A	0.740838	Tumor	BLCA
TCGA-GC-A3WC-01A	0.826596	Tumor	BLCA
TCGA-GV-A3JV-01A	0.510641	Tumor	BLCA
TCGA-YF-AA3M-01A	0.69966	Tumor	BLCA
TCGA-FD-A3B5-01A	0.731225	Tumor	BLCA
TCGA-CF-A47V-01A	0.738687	Tumor	BLCA
TCGA-GU-A42P-01A	0.3456	Tumor	BLCA
TCGA-BT-A20T-01A	0.763277	Tumor	BLCA
TCGA-XF-AAN0-01A	0.703593	Tumor	BLCA
TCGA-E7-A7DV-01A	0.857265	Tumor	BLCA
TCGA-GV-A40E-01A	0.77927	Tumor	BLCA
TCGA-FJ-A3Z9-01A	0.565108	Tumor	BLCA
TCGA-XF-A9ST-01A	0.356431	Tumor	BLCA
TCGA-FJ-A3ZF-01A	0.334406	Tumor	BLCA
TCGA-YC-A89H-01A	0.586372	Tumor	BLCA
TCGA-CF-A9FM-01A	0.834743	Tumor	BLCA
TCGA-DK-A1AD-01A	0.507996	Tumor	BLCA
TCGA-G2-A2EK-01A	0.577321	Tumor	BLCA
TCGA-E5-A2PC-01A	0.794259	Tumor	BLCA
TCGA-C4-A0F1-01A	0.841141	Tumor	BLCA
TCGA-FD-A43N-01A	0.540895	Tumor	BLCA
TCGA-BL-A13J-01A	0.534984	Tumor	BLCA
TCGA-FD-A3SO-01A	0.850222	Tumor	BLCA
TCGA-XF-A8HD-01A	0.811634	Tumor	BLCA
TCGA-BT-A20X-01A	0.71447	Tumor	BLCA
TCGA-ZF-AA52-01A	0.681727	Tumor	BLCA
TCGA-DK-AA76-01A	0.509016	Tumor	BLCA
TCGA-GV-A3JW-01A	0.337087	Tumor	BLCA
TCGA-FD-A3N6-01A	0.806255	Tumor	BLCA
TCGA-CU-A5W6-01A	0.62398	Tumor	BLCA
TCGA-DK-A2I4-01A	0.882378	Tumor	BLCA
TCGA-DK-AA6M-01A	0.838599	Tumor	BLCA
TCGA-4Z-AA7Y-01A	0.685005	Tumor	BLCA
TCGA-DK-A3WY-01A	0.786573	Tumor	BLCA
TCGA-E7-A3X6-01A	0.860239	Tumor	BLCA
TCGA-K4-A3WV-01A	0.481049	Tumor	BLCA
TCGA-DK-A3IQ-01A	0.581611	Tumor	BLCA
TCGA-ZF-AA56-01A	0.835664	Tumor	BLCA
TCGA-CU-A3QU-01A	0.381622	Tumor	BLCA
TCGA-FD-A6TI-01A	0.64257	Tumor	BLCA
TCGA-XF-A9T3-01A	0.661389	Tumor	BLCA
TCGA-FD-A3B3-01A	0.891642	Tumor	BLCA
TCGA-YF-AA3L-01A	0.638319	Tumor	BLCA
TCGA-SY-A9G0-01A	0.564145	Tumor	BLCA
TCGA-ZF-A9R2-01A	0.652981	Tumor	BLCA
TCGA-GU-AATQ-01A	0.688384	Tumor	BLCA
TCGA-FD-A5C1-01A	0.879147	Tumor	BLCA
TCGA-DK-A2I1-01A	0.596112	Tumor	BLCA
TCGA-CF-A5U8-01A	0.630714	Tumor	BLCA
TCGA-UY-A9PB-01A	0.864249	Tumor	BLCA
TCGA-DK-A3X1-01A	0.650387	Tumor	BLCA
TCGA-DK-A1AC-01A	0.548332	Tumor	BLCA
TCGA-FD-A62N-01A	0.85907	Tumor	BLCA
TCGA-DK-AA75-01A	0.451381	Tumor	BLCA
TCGA-XF-A9SL-01A	0.672257	Tumor	BLCA
TCGA-XF-A9T4-01A	0.888542	Tumor	BLCA
TCGA-XF-AAN2-01A	0.816554	Tumor	BLCA
TCGA-BT-A2LD-01A	0.589613	Tumor	BLCA
TCGA-ZF-A9R1-01A	0.665327	Tumor	BLCA
TCGA-ZF-A9R9-01A	0.560396	Tumor	BLCA
TCGA-DK-A6AV-01A	0.618004	Tumor	BLCA
TCGA-XF-AAMY-01A	0.646021	Tumor	BLCA
TCGA-GU-A763-01A	0.75552	Tumor	BLCA
TCGA-FD-A3B7-01A	0.787013	Tumor	BLCA
TCGA-FD-A3NA-01A	0.702198	Tumor	BLCA
TCGA-CF-A47T-01A	0.567445	Tumor	BLCA
TCGA-BT-A0S7-01A	0.599199	Tumor	BLCA
TCGA-GC-A3BM-01A	0.685864	Tumor	BLCA
TCGA-GD-A3OP-01A	0.636099	Tumor	BLCA
TCGA-SY-A9G5-01A	0.818269	Tumor	BLCA
TCGA-KQ-A41S-01A	0.634256	Tumor	BLCA
TCGA-4Z-AA7M-01A	0.452687	Tumor	BLCA
TCGA-FD-A3SJ-01A	0.49245	Tumor	BLCA
TCGA-E7-A677-01A	0.688046	Tumor	BLCA
TCGA-UY-A8OD-01A	0.52947	Tumor	BLCA
TCGA-DK-AA6L-01A	0.744199	Tumor	BLCA
TCGA-GD-A2C5-01A	0.550528	Tumor	BLCA
TCGA-K4-A4AC-01A	0.840885	Tumor	BLCA
TCGA-FD-A62O-01A	0.544295	Tumor	BLCA
TCGA-BT-A2LB-01A	0.755604	Tumor	BLCA
TCGA-FD-A3N5-01A	0.804534	Tumor	BLCA
TCGA-G2-A3VY-01A	0.376171	Tumor	BLCA
TCGA-DK-A1AA-01A	0.800914	Tumor	BLCA
TCGA-XF-A9SY-01A	0.9406	Tumor	BLCA
TCGA-DK-AA6Q-01A	0.767839	Tumor	BLCA
TCGA-G2-A2EL-01A	0.238135	Tumor	BLCA
TCGA-E7-A6ME-01A	0.564601	Tumor	BLCA
TCGA-HQ-A2OF-01A	0.59061	Tumor	BLCA
TCGA-FD-A6TF-01A	0.612212	Tumor	BLCA
TCGA-FD-A3SP-01A	0.788517	Tumor	BLCA
TCGA-BT-A20P-01A	0.725933	Tumor	BLCA
TCGA-GV-A40G-01A	0.410537	Tumor	BLCA
TCGA-CF-A47S-01A	0.66306	Tumor	BLCA
TCGA-XF-A9T2-01A	0.421556	Tumor	BLCA
TCGA-CF-A9FH-01A	0.754419	Tumor	BLCA
TCGA-ZF-AA4X-01A	0.41545	Tumor	BLCA
TCGA-XF-AAMQ-01A	0.824841	Tumor	BLCA
TCGA-CF-A3MH-01A	0.705856	Tumor	BLCA
TCGA-DK-AA6W-01A	0.497193	Tumor	BLCA
TCGA-KQ-A41O-01A	0.349884	Tumor	BLCA
TCGA-FJ-A3Z7-01A	0.542031	Tumor	BLCA
TCGA-S5-AA26-01A	0.617466	Tumor	BLCA
TCGA-FD-A3B4-01A	0.888432	Tumor	BLCA
TCGA-GC-A3OO-01A	0.609555	Tumor	BLCA
TCGA-XF-A9SP-01A	0.605174	Tumor	BLCA
TCGA-FD-A3SL-01A	0.554557	Tumor	BLCA
TCGA-FD-A6TB-01A	0.729592	Tumor	BLCA
TCGA-FD-A6TA-01A	0.673839	Tumor	BLCA
TCGA-XF-A8HB-01A	0.674208	Tumor	BLCA
TCGA-UY-A8OB-01A	0.802363	Tumor	BLCA
TCGA-GU-A767-01A	0.536785	Tumor	BLCA
TCGA-FD-A43U-01A	0.757709	Tumor	BLCA
TCGA-DK-AA6T-01A	0.733212	Tumor	BLCA
TCGA-5N-A9KI-01A	0.676718	Tumor	BLCA
TCGA-XF-A8HF-01A	0.640131	Tumor	BLCA
TCGA-UY-A78L-01A	0.608375	Tumor	BLCA
TCGA-FD-A5C0-01A	0.621138	Tumor	BLCA
TCGA-UY-A9PE-01A	0.44824	Tumor	BLCA
TCGA-K4-A6FZ-01A	0.844697	Tumor	BLCA
TCGA-DK-A3IK-01A	0.479699	Tumor	BLCA
TCGA-LC-A66R-01A	0.841351	Tumor	BLCA
TCGA-GU-A762-01A	0.909277	Tumor	BLCA
TCGA-4Z-AA7O-01A	0.744695	Tumor	BLCA
TCGA-DK-A6B5-01A	0.751941	Tumor	BLCA
TCGA-C4-A0F0-01A	0.717095	Tumor	BLCA
TCGA-UY-A78N-01A	0.316913	Tumor	BLCA
TCGA-G2-AA3F-01A	0.36306	Tumor	BLCA
TCGA-ZF-AA53-01A	0.833184	Tumor	BLCA
TCGA-LT-A8JT-01A	0.68278	Tumor	BLCA
TCGA-XF-A8HI-01A	0.778229	Tumor	BLCA
TCGA-FJ-A3ZE-01A	0.55442	Tumor	BLCA
TCGA-FD-A3SM-01A	0.705373	Tumor	BLCA
TCGA-DK-AA6X-01A	0.705039	Tumor	BLCA
TCGA-XF-A9SJ-01A	0.691492	Tumor	BLCA
TCGA-CF-A7I0-01A	0.534714	Tumor	BLCA
TCGA-GD-A3OQ-01A	0.753115	Tumor	BLCA
TCGA-CU-A0YO-01A	0.748619	Tumor	BLCA
TCGA-DK-AA71-01A	0.654346	Tumor	BLCA
TCGA-CF-A9FL-01A	0.703787	Tumor	BLCA
TCGA-ZF-AA5N-01A	0.696558	Tumor	BLCA
TCGA-UY-A9PF-01A	0.5248	Tumor	BLCA
TCGA-UY-A78P-01A	0.871007	Tumor	BLCA
TCGA-CF-A1HR-01A	0.670995	Tumor	BLCA
TCGA-DK-A3IN-01A	0.647178	Tumor	BLCA
TCGA-UY-A9PH-01A	0.799036	Tumor	BLCA
TCGA-GD-A76B-01A	0.69694	Tumor	BLCA
TCGA-ZF-AA58-01A	0.941154	Tumor	BLCA
TCGA-ZF-AA4V-01A	0.681062	Tumor	BLCA
TCGA-DK-AA6R-01A	0.777493	Tumor	BLCA
TCGA-FT-A61P-01A	0.832095	Tumor	BLCA
TCGA-2F-A9KQ-01A	0.585591	Tumor	BLCA
TCGA-K4-A54R-01A	0.762025	Tumor	BLCA
TCGA-FD-A62S-01A	0.768281	Tumor	BLCA
TCGA-ZF-A9R3-01A	0.624251	Tumor	BLCA
TCGA-BT-A42F-01A	0.822466	Tumor	BLCA
TCGA-K4-A83P-01A	0.734145	Tumor	BLCA
TCGA-K4-A5RJ-01A	0.874123	Tumor	BLCA
TCGA-XF-A9SX-01A	0.753821	Tumor	BLCA
TCGA-KQ-A41N-01A	0.370261	Tumor	BLCA
TCGA-DK-A1AE-01A	0.608188	Tumor	BLCA
TCGA-DK-A3WX-01A	0.899357	Tumor	BLCA
TCGA-DK-A3WW-01A	0.96698	Tumor	BLCA
TCGA-XF-A9SK-01A	0.742037	Tumor	BLCA
TCGA-KQ-A41R-01A	0.494061	Tumor	BLCA
TCGA-CF-A3MG-01A	0.590019	Tumor	BLCA
TCGA-CU-A0YR-01A	0.641486	Tumor	BLCA
TCGA-UY-A78M-01A	0.504631	Tumor	BLCA
TCGA-CF-A5UA-01A	0.625097	Tumor	BLCA
TCGA-ZF-A9RN-01A	0.606935	Tumor	BLCA
TCGA-4Z-AA81-01A	0.782307	Tumor	BLCA
TCGA-E7-A8O8-01A	0.573984	Tumor	BLCA
TCGA-BL-A0C8-01B	0	Tumor	BLCA
TCGA-GC-A3RB-01A	0.587432	Tumor	BLCA
TCGA-BT-A20O-01A	0.92774	Tumor	BLCA
TCGA-G2-A2ES-01A	0.803602	Tumor	BLCA
TCGA-DK-AA6P-01A	0.403036	Tumor	BLCA
TCGA-FD-A43P-01A	0.675487	Tumor	BLCA
TCGA-2F-A9KT-01A	0.637785	Tumor	BLCA
TCGA-CF-A9FF-01A	0.520259	Tumor	BLCA
TCGA-UY-A9PA-01A	0.855253	Tumor	BLCA
TCGA-E7-A7DU-01A	0.626524	Tumor	BLCA
TCGA-2F-A9KW-01A	0.631656	Tumor	BLCA
TCGA-4Z-AA87-01A	0.516265	Tumor	BLCA
TCGA-GU-A42Q-01A	0.650297	Tumor	BLCA
TCGA-E7-A97P-01A	0.920162	Tumor	BLCA
TCGA-XF-AAMG-01A	0.40672	Tumor	BLCA
TCGA-BT-A3PH-01A	0.475532	Tumor	BLCA
TCGA-ZF-AA4R-01A	0.562153	Tumor	BLCA
TCGA-ZF-AA5P-01A	0.586403	Tumor	BLCA
TCGA-DK-A3X2-01A	0.597336	Tumor	BLCA
TCGA-YC-A8S6-01A	0.752423	Tumor	BLCA
TCGA-K4-A4AB-01B	0.693142	Tumor	BLCA
TCGA-GC-A3RC-01A	0.841662	Tumor	BLCA
TCGA-BL-A0C8-01A	0.349269	Tumor	BLCA
TCGA-GU-AATP-01A	0.66196	Tumor	BLCA
TCGA-CF-A1HS-01A	0.740688	Tumor	BLCA
TCGA-ZF-AA4U-01A	0.773191	Tumor	BLCA
TCGA-GV-A3QF-01A	0.541376	Tumor	BLCA
TCGA-GC-A4ZW-01A	0.449361	Tumor	BLCA
TCGA-ZF-A9RD-01A	0.880804	Tumor	BLCA
TCGA-GU-A766-01A	1	Tumor	BLCA
TCGA-G2-A2EF-01A	0.876965	Tumor	BLCA
TCGA-FD-A5BY-01A	0.708598	Tumor	BLCA
TCGA-CF-A8HX-01A	0.587483	Tumor	BLCA
TCGA-GV-A6ZA-01A	0.649979	Tumor	BLCA
TCGA-DK-A1A5-01A	0.779677	Tumor	BLCA
TCGA-4Z-AA7N-01A	0.719269	Tumor	BLCA
TCGA-GC-A3RD-01A	0.63166	Tumor	BLCA
TCGA-G2-A3IE-01A	0.541744	Tumor	BLCA
TCGA-FD-A5BZ-01A	0.535006	Tumor	BLCA
TCGA-BT-A3PJ-01A	0.84968	Tumor	BLCA
TCGA-CU-A72E-01A	0.719558	Tumor	BLCA
TCGA-ZF-A9RM-01A	0.481453	Tumor	BLCA
TCGA-FD-A6TH-01A	0.582509	Tumor	BLCA
TCGA-GD-A3OS-01A	0.605813	Tumor	BLCA
TCGA-DK-A3IS-01A	0.72168	Tumor	BLCA
TCGA-K4-A3WS-01A	0.620321	Tumor	BLCA
TCGA-4Z-AA7R-01A	0.418057	Tumor	BLCA
TCGA-DK-A6B1-01A	0.433789	Tumor	BLCA
TCGA-GV-A3QI-01A	0.447559	Tumor	BLCA
TCGA-DK-A6AW-01A	0.587658	Tumor	BLCA
TCGA-BT-A20W-01A	0.5317	Tumor	BLCA
TCGA-DK-A3IU-01A	0.804951	Tumor	BLCA
TCGA-GC-A3YS-01A	0.705204	Tumor	BLCA
TCGA-4Z-AA7Q-01A	0.801746	Tumor	BLCA
TCGA-LT-A5Z6-01A	0.422171	Tumor	BLCA
TCGA-GC-A3I6-01A	0.827513	Tumor	BLCA
TCGA-E7-A5KF-01A	0.708198	Tumor	BLCA
TCGA-DK-A3IM-01A	0.631616	Tumor	BLCA
TCGA-CF-A47X-01A	0.474106	Tumor	BLCA
TCGA-BT-A2LA-01A	0.295052	Tumor	BLCA
TCGA-GV-A3QK-01B	0.643568	Tumor	BLCA
TCGA-FD-A6TD-01A	0.849536	Tumor	BLCA
TCGA-XF-AAMX-01A	0.461035	Tumor	BLCA
TCGA-ZF-A9R5-01A	0.72991	Tumor	BLCA
TCGA-XF-A8HC-01A	0.207765	Tumor	BLCA
TCGA-ZF-A9RF-01A	0.841198	Tumor	BLCA
TCGA-H4-A2HO-01A	0.56451	Tumor	BLCA
TCGA-BT-A42E-01A	0.884053	Tumor	BLCA
TCGA-FD-A5BU-01A	0.842324	Tumor	BLCA
TCGA-XF-A9T6-01A	0.723585	Tumor	BLCA
TCGA-ZF-AA4T-01A	0.409889	Tumor	BLCA
TCGA-FD-A3B6-01A	0.841717	Tumor	BLCA
TCGA-4Z-AA80-01A	0.417303	Tumor	BLCA
TCGA-XF-A9SW-01A	0.6585	Tumor	BLCA
TCGA-E7-A5KE-01A	0.214757	Tumor	BLCA
TCGA-DK-AA6S-01A	0.749312	Tumor	BLCA
TCGA-FD-A5BR-01A	0.653485	Tumor	BLCA
TCGA-FD-A6TC-01A	0.68559	Tumor	BLCA
TCGA-XF-AAN1-01A	0.634736	Tumor	BLCA
TCGA-DK-A3IV-01A	0.656884	Tumor	BLCA
TCGA-PQ-A6FN-01A	0.72529	Tumor	BLCA
TCGA-K4-A5RI-01A	0.712696	Tumor	BLCA
TCGA-ZF-A9R7-01A	0.759739	Tumor	BLCA
TCGA-XF-A9SM-01A	0.862476	Tumor	BLCA
TCGA-FD-A6TE-01A	0.583872	Tumor	BLCA
TCGA-XF-AAME-01A	0.80931	Tumor	BLCA
TCGA-BT-A42C-01A	0.544862	Tumor	BLCA
TCGA-CF-A47Y-01A	0.666555	Tumor	BLCA
TCGA-E7-A519-01A	0.797992	Tumor	BLCA
TCGA-FD-A43Y-01A	0.788961	Tumor	BLCA
TCGA-BL-A5ZZ-01A	0.686929	Tumor	BLCA
TCGA-CF-A3MF-01A	0.537794	Tumor	BLCA
TCGA-FD-A3B8-01A	0.893034	Tumor	BLCA
TCGA-BL-A13I-01B	0.786758	Tumor	BLCA
TCGA-DK-A1A7-01A	0.52763	Tumor	BLCA
TCGA-DK-A1A6-01A	0.658101	Tumor	BLCA
TCGA-DK-A6B2-01A	0.60252	Tumor	BLCA
TCGA-DK-AA74-01A	0.841724	Tumor	BLCA
TCGA-ZF-AA4N-01A	0.806911	Tumor	BLCA
TCGA-BT-A0YX-01A	0.74938	Tumor	BLCA
TCGA-R3-A69X-01A	0.705067	Tumor	BLCA
TCGA-XF-AAMW-01A	0.840807	Tumor	BLCA
TCGA-C4-A0EZ-01A	0.360679	Tumor	BLCA
TCGA-E7-A678-01A	0.722255	Tumor	BLCA
TCGA-G2-A3IB-01A	0.678144	Tumor	BLCA
TCGA-BL-A13J-01B	0.295152	Tumor	BLCA
TCGA-DK-A3IT-01A	0.539575	Tumor	BLCA
TCGA-MV-A51V-01A	0.450742	Tumor	BLCA
TCGA-UY-A78O-01A	0.365396	Tumor	BLCA
TCGA-FD-A6TK-01A	0.799682	Tumor	BLCA
TCGA-4Z-AA83-01A	0.822803	Tumor	BLCA
TCGA-DK-A2I6-01A	0.717128	Tumor	BLCA
TCGA-XF-AAN4-01A	0.813123	Tumor	BLCA
TCGA-CF-A27C-01A	0.684975	Tumor	BLCA
TCGA-5N-A9KM-01A	0.751527	Tumor	BLCA
TCGA-BT-A20U-01A	0.713161	Tumor	BLCA
TCGA-YC-A9TC-01A	0.506547	Tumor	BLCA
TCGA-E7-A6MD-01A	0.706149	Tumor	BLCA
TCGA-K4-A5RH-01A	0.850555	Tumor	BLCA
TCGA-XF-AAMH-01A	0.490381	Tumor	BLCA
TCGA-DK-A1AB-01A	0.796466	Tumor	BLCA
TCGA-E5-A4TZ-01A	0.609122	Tumor	BLCA
TCGA-FD-A43X-01A	0.662034	Tumor	BLCA
TCGA-XF-A9SU-01A	0.655669	Tumor	BLCA
TCGA-BT-A20N-01A	0.41003	Tumor	BLCA
TCGA-BT-A20J-01A	0.711178	Tumor	BLCA
TCGA-E7-A4IJ-01A	0.644059	Tumor	BLCA
TCGA-CF-A47W-01A	0.739587	Tumor	BLCA
TCGA-XF-A9SV-01A	0.542661	Tumor	BLCA
TCGA-K4-AAQO-01A	0.605783	Tumor	BLCA
TCGA-CU-A3YL-01A	0.501612	Tumor	BLCA
TCGA-DK-A2I2-01A	0.856439	Tumor	BLCA
TCGA-4Z-AA84-01A	0.564428	Tumor	BLCA
TCGA-DK-A1AF-01A	0.787052	Tumor	BLCA
TCGA-E5-A4U1-01A	0.331848	Tumor	BLCA
TCGA-BT-A20Q-01A	0.791857	Tumor	BLCA
TCGA-ZF-A9R4-01A	0.620445	Tumor	BLCA
TCGA-KQ-A41Q-01A	0.40329	Tumor	BLCA
TCGA-E7-A8O7-01A	0.805845	Tumor	BLCA
TCGA-ZF-AA4W-01A	0.689955	Tumor	BLCA
TCGA-XF-AAN7-01A	0.479737	Tumor	BLCA
TCGA-XF-A8HH-01A	0.495493	Tumor	BLCA
TCGA-FD-A5BX-01A	0.807445	Tumor	BLCA
TCGA-ZF-A9RE-01A	0.634799	Tumor	BLCA
TCGA-FT-A3EE-01A	0.635373	Tumor	BLCA
TCGA-XF-A9T5-01A	0.899891	Tumor	BLCA
TCGA-XF-AAML-01A	0.621811	Tumor	BLCA
TCGA-BT-A3PK-01A	0.791721	Tumor	BLCA
TCGA-CF-A3MI-01A	0.648457	Tumor	BLCA
TCGA-E7-A541-01A	0.748829	Tumor	BLCA
TCGA-ZF-AA54-01A	0.831139	Tumor	BLCA
TCGA-XF-AAMZ-01A	0.48148	Tumor	BLCA
TCGA-CF-A8HY-01A	0.632985	Tumor	BLCA
TCGA-GV-A3QG-01A	0.76684	Tumor	BLCA
TCGA-DK-A6B6-01A	0.68034	Tumor	BLCA
TCGA-DK-A6B0-01A	0.76071	Tumor	BLCA
TCGA-E7-A97Q-01A	0.471798	Tumor	BLCA
TCGA-2F-A9KP-01A	0.457561	Tumor	BLCA
TCGA-FD-A62P-01A	0.7123	Tumor	BLCA
TCGA-XF-A8HG-01A	0.459745	Tumor	BLCA
TCGA-4Z-AA86-01A	0.847252	Tumor	BLCA
TCGA-GD-A6C6-01A	0.516477	Tumor	BLCA
TCGA-G2-A2EJ-01A	0.858541	Tumor	BLCA
TCGA-UY-A9PD-01A	0.483313	Tumor	BLCA
TCGA-S5-A6DX-01A	0.629577	Tumor	BLCA
TCGA-FD-A3SQ-01A	0.676265	Tumor	BLCA
TCGA-DK-AA77-01A	0.737653	Tumor	BLCA
TCGA-BL-A13I-01A	0.87122	Tumor	BLCA
TCGA-K4-A6MB-01A	0.534211	Tumor	BLCA
TCGA-ZF-AA51-01A	0.666003	Tumor	BLCA
TCGA-E7-A7PW-01A	0.521499	Tumor	BLCA
TCGA-E7-A85H-01A	0.571473	Tumor	BLCA
TCGA-XF-AAMR-01A	0.695613	Tumor	BLCA
TCGA-FD-A6TG-01A	0.537947	Tumor	BLCA
TCGA-2F-A9KO-01A	0.761359	Tumor	BLCA
TCGA-HQ-A5ND-01A	0.732524	Tumor	BLCA
TCGA-G2-AA3B-01A	0.585002	Tumor	BLCA
TCGA-PQ-A6FI-01A	0.883318	Tumor	BLCA
TCGA-C4-A0F7-01A	0.550272	Tumor	BLCA
TCGA-FD-A5BS-01A	0.858001	Tumor	BLCA
TCGA-GV-A3JX-01A	0.625199	Tumor	BLCA
TCGA-XF-AAMT-01A	0.801215	Tumor	BLCA
TCGA-XF-A9T8-01A	0.878704	Tumor	BLCA
TCGA-4Z-AA7S-01A	0.429123	Tumor	BLCA
TCGA-XF-A9SH-01A	0.65361	Tumor	BLCA
TCGA-DK-A1AG-01A	0.796446	Tumor	BLCA
TCGA-2F-A9KR-01A	0.678041	Tumor	BLCA
TCGA-DK-AA6U-01A	0.516946	Tumor	BLCA
TCGA-C4-A0F6-01A	0.549233	Tumor	BLCA
TCGA-K4-A3WU-01B	0.601629	Tumor	BLCA
TCGA-CU-A0YN-01A	0.748862	Tumor	BLCA
TCGA-FJ-A871-01A	0.514771	Tumor	BLCA
TCGA-G2-A2EC-01A	0.602669	Tumor	BLCA
TCGA-FD-A5BV-01A	0.504584	Tumor	BLCA
TCGA-E7-A7XN-01A	0.933014	Tumor	BLCA
TCGA-GU-A764-01A	0.762083	Tumor	BLCA
TCGA-XF-AAN8-01A	0.828048	Tumor	BLCA
TCGA-XF-A9SZ-01A	0.657183	Tumor	BLCA
TCGA-GU-AATO-01A	0.658928	Tumor	BLCA
TCGA-ZF-A9RC-01A	0.5142	Tumor	BLCA
TCGA-ZF-A9R0-01A	0.584769	Tumor	BLCA
TCGA-KQ-A41P-01A	0.543943	Tumor	BLCA
TCGA-4Z-AA7W-01A	0.841068	Tumor	BLCA
TCGA-HQ-A5NE-01A	0.755963	Tumor	BLCA
TCGA-CU-A3KJ-01A	0.751961	Tumor	BLCA
TCGA-UY-A8OC-01A	0.746982	Tumor	BLCA
TCGA-E7-A3Y1-01A	0.724948	Tumor	BLCA
TCGA-XF-AAN5-01A	0.935563	Tumor	BLCA
TCGA-G2-AA3D-01A	0.645758	Tumor	BLCA
TCGA-GU-A42R-01A	0.510741	Tumor	BLCA
TCGA-XF-A9SI-01A	0.791918	Tumor	BLCA
TCGA-GV-A3JZ-01A	0.485476	Tumor	BLCA
TCGA-BH-A1EU-11A	0.635367	Normal	BRCA
TCGA-BH-A203-11A	0.652024	Normal	BRCA
TCGA-E9-A1RH-11A	0.70411	Normal	BRCA
TCGA-BH-A18J-11A	0.674106	Normal	BRCA
TCGA-BH-A0E0-11A	0.613498	Normal	BRCA
TCGA-BH-A18U-11A	0.659504	Normal	BRCA
TCGA-BH-A1ET-11B	0.646431	Normal	BRCA
TCGA-BH-A18R-11A	0.610454	Normal	BRCA
TCGA-A7-A0DC-11A	0.627465	Normal	BRCA
TCGA-BH-A1FM-11B	0.628565	Normal	BRCA
TCGA-GI-A2C8-11A	0.516623	Normal	BRCA
TCGA-BH-A1FN-11A	0.776922	Normal	BRCA
TCGA-AC-A23H-11A	0.681142	Normal	BRCA
TCGA-E2-A158-11A	0.701651	Normal	BRCA
TCGA-E9-A1RB-11A	0.756578	Normal	BRCA
TCGA-BH-A1EW-11B	0.620279	Normal	BRCA
TCGA-E2-A15I-11A	0.661986	Normal	BRCA
TCGA-BH-A0BA-11A	0.67733	Normal	BRCA
TCGA-BH-A0B3-11B	0.66906	Normal	BRCA
TCGA-BH-A0DO-11A	0.570667	Normal	BRCA
TCGA-E2-A1LS-11A	0.641911	Normal	BRCA
TCGA-GI-A2C9-11A	0.704093	Normal	BRCA
TCGA-BH-A0BQ-11A	0.626531	Normal	BRCA
TCGA-A7-A0CE-11A	0.739734	Normal	BRCA
TCGA-BH-A0C3-11A	0.630433	Normal	BRCA
TCGA-BH-A0BW-11A	0.840059	Normal	BRCA
TCGA-E9-A1N6-11A	0.681862	Normal	BRCA
TCGA-BH-A18Q-11A	0.600756	Normal	BRCA
TCGA-BH-A0DZ-11A	0.638372	Normal	BRCA
TCGA-BH-A1EV-11A	0.702182	Normal	BRCA
TCGA-BH-A0DQ-11A	0.60138	Normal	BRCA
TCGA-BH-A0BV-11A	0.582095	Normal	BRCA
TCGA-BH-A0DG-11A	0.616634	Normal	BRCA
TCGA-BH-A208-11A	0.556002	Normal	BRCA
TCGA-BH-A1F0-11B	0.689244	Normal	BRCA
TCGA-BH-A18K-11A	0.606823	Normal	BRCA
TCGA-E9-A1N5-11A	0.623244	Normal	BRCA
TCGA-E2-A1IG-11A	0.685286	Normal	BRCA
TCGA-BH-A18M-11A	0.697907	Normal	BRCA
TCGA-E9-A1N9-11A	0.559228	Normal	BRCA
TCGA-BH-A0AZ-11A	0.623009	Normal	BRCA
TCGA-BH-A0DD-11A	0.72891	Normal	BRCA
TCGA-BH-A0BJ-11A	0.642427	Normal	BRCA
TCGA-BH-A0BT-11A	0.585937	Normal	BRCA
TCGA-BH-A0BS-11A	0.619633	Normal	BRCA
TCGA-A7-A0D9-11A	0.740506	Normal	BRCA
TCGA-BH-A0BM-11A	0.631671	Normal	BRCA
TCGA-BH-A0C0-11A	0.613145	Normal	BRCA
TCGA-BH-A0H7-11A	0.595564	Normal	BRCA
TCGA-A7-A0DB-11A	0.850538	Normal	BRCA
TCGA-BH-A209-11A	0.763386	Normal	BRCA
TCGA-E2-A15M-11A	0.674206	Normal	BRCA
TCGA-E2-A1L7-11A	0.735348	Normal	BRCA
TCGA-BH-A1EN-11A	0.719786	Normal	BRCA
TCGA-BH-A0DV-11A	0.558433	Normal	BRCA
TCGA-BH-A0DH-11A	0.674368	Normal	BRCA
TCGA-BH-A1FD-11B	0.665332	Normal	BRCA
TCGA-BH-A1FJ-11B	0.67399	Normal	BRCA
TCGA-BH-A1FH-11B	0.761366	Normal	BRCA
TCGA-BH-A0B8-11A	0.68201	Normal	BRCA
TCGA-AC-A2FM-11B	0.683465	Normal	BRCA
TCGA-BH-A1FC-11A	0.711504	Normal	BRCA
TCGA-BH-A1F8-11B	0.706246	Normal	BRCA
TCGA-BH-A204-11A	0.656633	Normal	BRCA
TCGA-BH-A0H5-11A	0.60899	Normal	BRCA
TCGA-A7-A0CH-11A	0.749392	Normal	BRCA
TCGA-E9-A1NA-11A	0.745416	Normal	BRCA
TCGA-E9-A1RC-11A	0.728244	Normal	BRCA
TCGA-BH-A0DK-11A	0.524778	Normal	BRCA
TCGA-BH-A0AU-11A	0.612131	Normal	BRCA
TCGA-E9-A1RI-11A	0.687402	Normal	BRCA
TCGA-E2-A1LH-11A	0.638287	Normal	BRCA
TCGA-BH-A0B5-11A	0.68933	Normal	BRCA
TCGA-AC-A2FF-11A	0.714244	Normal	BRCA
TCGA-BH-A0B7-11A	0.602436	Normal	BRCA
TCGA-E9-A1NG-11A	0.717493	Normal	BRCA
TCGA-BH-A0DL-11A	0.721282	Normal	BRCA
TCGA-E9-A1R7-11A	0.749397	Normal	BRCA
TCGA-BH-A0H9-11A	0.745268	Normal	BRCA
TCGA-BH-A18S-11A	0.759114	Normal	BRCA
TCGA-BH-A0BC-11A	0.632445	Normal	BRCA
TCGA-E2-A1LB-11A	0.583999	Normal	BRCA
TCGA-BH-A0HK-11A	0.695511	Normal	BRCA
TCGA-E2-A1BC-11A	0.701218	Normal	BRCA
TCGA-BH-A1FR-11B	0.703183	Normal	BRCA
TCGA-BH-A1FB-11A	0.64425	Normal	BRCA
TCGA-BH-A0HA-11A	0.573787	Normal	BRCA
TCGA-BH-A0E1-11A	0.597945	Normal	BRCA
TCGA-AC-A2FB-11A	0.738024	Normal	BRCA
TCGA-E2-A153-11A	0.633133	Normal	BRCA
TCGA-E9-A1RF-11A	0.759139	Normal	BRCA
TCGA-BH-A1F6-11B	0.722605	Normal	BRCA
TCGA-BH-A18V-11A	0.663801	Normal	BRCA
TCGA-BH-A1FG-11B	0.605768	Normal	BRCA
TCGA-BH-A18N-11A	0.663564	Normal	BRCA
TCGA-E2-A15K-11A	0.754505	Normal	BRCA
TCGA-BH-A1F2-11A	0.66628	Normal	BRCA
TCGA-E9-A1ND-11A	0.830094	Normal	BRCA
TCGA-A7-A13E-11A	0.748967	Normal	BRCA
TCGA-A7-A13G-11A	0.719994	Normal	BRCA
TCGA-BH-A1FU-11A	0.617681	Normal	BRCA
TCGA-BH-A0BZ-11A	0.704355	Normal	BRCA
TCGA-BH-A18L-11A	0.661136	Normal	BRCA
TCGA-BH-A0DP-11A	0.603394	Normal	BRCA
TCGA-E9-A1RD-11A	0.703403	Normal	BRCA
TCGA-E9-A1NF-11A	0.807039	Normal	BRCA
TCGA-E9-A1N4-11A	0.607445	Normal	BRCA
TCGA-BH-A0AY-11A	0.61139	Normal	BRCA
TCGA-BH-A18P-11A	0.595035	Normal	BRCA
TCGA-BH-A1FE-11B	0.626696	Normal	BRCA
TCGA-BH-A1EO-11A	0.850116	Normal	BRCA
TCGA-BH-A0DT-11A	0.552988	Normal	BRCA
TCGA-A7-A13F-11A	0.682106	Normal	BRCA
TCGA-E9-A1NI-01A	0.624417	Tumor	BRCA
TCGA-A1-A0SP-01A	0.685788	Tumor	BRCA
TCGA-A8-A06X-01A	0.741579	Tumor	BRCA
TCGA-E2-A14T-01A	0.64262	Tumor	BRCA
TCGA-AC-A8OS-01A	0.684473	Tumor	BRCA
TCGA-A8-A09K-01A	0.657659	Tumor	BRCA
TCGA-OL-A5RY-01A	0.857993	Tumor	BRCA
TCGA-BH-A0DG-01A	0.689986	Tumor	BRCA
TCGA-B6-A0I9-01A	0.687569	Tumor	BRCA
TCGA-A2-A0CP-01A	0.600221	Tumor	BRCA
TCGA-A8-A07S-01A	0.675249	Tumor	BRCA
TCGA-AO-A12H-01A	0.669338	Tumor	BRCA
TCGA-AR-A1AU-01A	0.582877	Tumor	BRCA
TCGA-D8-A1X9-01A	0.695119	Tumor	BRCA
TCGA-A8-A07R-01A	0.63893	Tumor	BRCA
TCGA-AO-A12C-01A	0.583445	Tumor	BRCA
TCGA-V7-A7HQ-01A	0.497513	Tumor	BRCA
TCGA-A2-A1FZ-01A	0.699521	Tumor	BRCA
TCGA-AR-A251-01A	0.648726	Tumor	BRCA
TCGA-EW-A1PF-01A	0.681317	Tumor	BRCA
TCGA-BH-A18T-01A	0.763046	Tumor	BRCA
TCGA-AR-A24S-01A	0.780062	Tumor	BRCA
TCGA-AN-A041-01A	0.632932	Tumor	BRCA
TCGA-E2-A1LL-01A	0.75349	Tumor	BRCA
TCGA-E2-A1IJ-01A	0.727271	Tumor	BRCA
TCGA-AR-A24O-01A	0.685902	Tumor	BRCA
TCGA-XX-A899-01A	0.781687	Tumor	BRCA
TCGA-D8-A1XK-01A	0.729734	Tumor	BRCA
TCGA-AC-A5XS-01A	0.818673	Tumor	BRCA
TCGA-BH-A18L-01A	0.638537	Tumor	BRCA
TCGA-OL-A66J-01A	0.626548	Tumor	BRCA
TCGA-PE-A5DD-01A	0.668917	Tumor	BRCA
TCGA-AN-A04D-01A	0.542145	Tumor	BRCA
TCGA-4H-AAAK-01A	0.641906	Tumor	BRCA
TCGA-E9-A5FL-01A	0.779199	Tumor	BRCA
TCGA-E9-A24A-01A	0.828054	Tumor	BRCA
TCGA-BH-A1FM-01A	0.644797	Tumor	BRCA
TCGA-A8-A07C-01A	0.684628	Tumor	BRCA
TCGA-AR-A24Q-01A	0.621641	Tumor	BRCA
TCGA-AR-A2LE-01A	0.667031	Tumor	BRCA
TCGA-AR-A0U4-01A	0.860191	Tumor	BRCA
TCGA-GM-A2DN-01A	0.82913	Tumor	BRCA
TCGA-A7-A13D-01A	0.608433	Tumor	BRCA
TCGA-D8-A1JG-01B	0.845592	Tumor	BRCA
TCGA-E2-A570-01A	0.619848	Tumor	BRCA
TCGA-A2-A04Q-01A	0.85353	Tumor	BRCA
TCGA-A7-A6VV-01A	0.705625	Tumor	BRCA
TCGA-E2-A1IG-01A	0.654943	Tumor	BRCA
TCGA-E9-A1N6-01A	0.74299	Tumor	BRCA
TCGA-E9-A1NC-01A	0.782763	Tumor	BRCA
TCGA-A7-A3IZ-01A	0.54276	Tumor	BRCA
TCGA-AN-A0AK-01A	0.694375	Tumor	BRCA
TCGA-D8-A1JM-01A	0.645922	Tumor	BRCA
TCGA-OL-A5S0-01A	0.689389	Tumor	BRCA
TCGA-A8-A06Z-01A	0.62193	Tumor	BRCA
TCGA-AQ-A54O-01A	0.68917	Tumor	BRCA
TCGA-E2-A15S-01A	0.504202	Tumor	BRCA
TCGA-EW-A423-01A	0.701678	Tumor	BRCA
TCGA-C8-A273-01A	0.68373	Tumor	BRCA
TCGA-OL-A5RV-01A	0.621754	Tumor	BRCA
TCGA-AC-A2FM-01A	0.549705	Tumor	BRCA
TCGA-AO-A0JM-01A	0.710582	Tumor	BRCA
TCGA-BH-A0DP-01A	0.69221	Tumor	BRCA
TCGA-A2-A25E-01A	0.622451	Tumor	BRCA
TCGA-B6-A2IU-01A	0.609931	Tumor	BRCA
TCGA-BH-A18P-01A	0.621488	Tumor	BRCA
TCGA-E9-A22B-01A	0.669458	Tumor	BRCA
TCGA-A2-A0SW-01A	0.773217	Tumor	BRCA
TCGA-E2-A107-01A	0.653135	Tumor	BRCA
TCGA-E2-A1B6-01A	0.834826	Tumor	BRCA
TCGA-D8-A1XW-01A	0.788272	Tumor	BRCA
TCGA-A7-A0DC-01A	0.241626	Tumor	BRCA
TCGA-EW-A6SD-01A	0.824646	Tumor	BRCA
TCGA-AO-A0J3-01A	0.530199	Tumor	BRCA
TCGA-AN-A03X-01A	0.596751	Tumor	BRCA
TCGA-A8-A099-01A	0.689335	Tumor	BRCA
TCGA-E2-A14Z-01A	0.757894	Tumor	BRCA
TCGA-AR-A5QP-01A	0.650647	Tumor	BRCA
TCGA-AC-A62X-01A	0.744554	Tumor	BRCA
TCGA-BH-A42V-01A	0.666379	Tumor	BRCA
TCGA-B6-A0RS-01A	0.727662	Tumor	BRCA
TCGA-D8-A1JL-01A	0.769575	Tumor	BRCA
TCGA-BH-A0DZ-01A	0.780778	Tumor	BRCA
TCGA-A8-A06Y-01A	0.547422	Tumor	BRCA
TCGA-B6-A1KC-01B	0.490502	Tumor	BRCA
TCGA-C8-A135-01A	0.684008	Tumor	BRCA
TCGA-5L-AAT1-01A	0.797939	Tumor	BRCA
TCGA-AR-A24R-01A	0.704178	Tumor	BRCA
TCGA-S3-AA0Z-01A	0.76939	Tumor	BRCA
TCGA-D8-A1J8-01A	0.79433	Tumor	BRCA
TCGA-A2-A0ER-01A	0.581683	Tumor	BRCA
TCGA-E9-A1ND-01A	0.892327	Tumor	BRCA
TCGA-A2-A1G1-01A	0.888559	Tumor	BRCA
TCGA-A2-A0SU-01A	0.646759	Tumor	BRCA
TCGA-E2-A1LB-01A	0.644229	Tumor	BRCA
TCGA-E9-A1RD-01A	0.713286	Tumor	BRCA
TCGA-OL-A6VQ-01A	0.71427	Tumor	BRCA
TCGA-AQ-A04J-01A	0.736566	Tumor	BRCA
TCGA-AQ-A1H3-01A	0.65004	Tumor	BRCA
TCGA-A2-A259-01A	0.667695	Tumor	BRCA
TCGA-WT-AB44-01A	0.691846	Tumor	BRCA
TCGA-B6-A0IN-01A	0.70135	Tumor	BRCA
TCGA-E9-A1R3-01A	0.775063	Tumor	BRCA
TCGA-A8-A086-01A	0.619342	Tumor	BRCA
TCGA-AC-A3BB-01A	0.753173	Tumor	BRCA
TCGA-AC-A2QI-01A	0.714134	Tumor	BRCA
TCGA-BH-A1F5-01A	0.513268	Tumor	BRCA
TCGA-AC-A3HN-01A	0.731957	Tumor	BRCA
TCGA-BH-A1FG-01A	0.686818	Tumor	BRCA
TCGA-BH-A0DV-01A	0.665946	Tumor	BRCA
TCGA-UL-AAZ6-01A	0.669724	Tumor	BRCA
TCGA-AR-A255-01A	0.721074	Tumor	BRCA
TCGA-LD-A7W6-01A	0.658091	Tumor	BRCA
TCGA-AR-A24Z-01A	0.681183	Tumor	BRCA
TCGA-A1-A0SO-01A	0.461188	Tumor	BRCA
TCGA-A2-A3XS-01A	0.648826	Tumor	BRCA
TCGA-D8-A1X6-01A	0.730889	Tumor	BRCA
TCGA-BH-A0HF-01A	0.690638	Tumor	BRCA
TCGA-A7-A3J0-01A	0.683716	Tumor	BRCA
TCGA-AC-A23C-01A	0.760586	Tumor	BRCA
TCGA-LL-A442-01A	0.737221	Tumor	BRCA
TCGA-S3-A6ZH-01A	0.583972	Tumor	BRCA
TCGA-AC-A8OR-01A	0.647577	Tumor	BRCA
TCGA-AR-A1AX-01A	0.856006	Tumor	BRCA
TCGA-D8-A1XO-01A	0.720122	Tumor	BRCA
TCGA-E9-A1R2-01A	0.670974	Tumor	BRCA
TCGA-D8-A27M-01A	0.849174	Tumor	BRCA
TCGA-AN-A0FY-01A	0.533206	Tumor	BRCA
TCGA-BH-A0DX-01A	0.716386	Tumor	BRCA
TCGA-EW-A1IY-01A	0.761088	Tumor	BRCA
TCGA-A2-A04N-01A	0.619506	Tumor	BRCA
TCGA-A2-A0YF-01A	0.711043	Tumor	BRCA
TCGA-PE-A5DE-01A	0.86302	Tumor	BRCA
TCGA-EW-A1J5-01A	0.801964	Tumor	BRCA
TCGA-AO-A0JE-01A	0.800252	Tumor	BRCA
TCGA-BH-A1FN-01A	0.633274	Tumor	BRCA
TCGA-BH-A18V-01A	0.79457	Tumor	BRCA
TCGA-BH-A0BF-01A	0.853012	Tumor	BRCA
TCGA-B6-A409-01A	0.670466	Tumor	BRCA
TCGA-A2-A0CL-01A	0.898953	Tumor	BRCA
TCGA-A2-A0CO-01A	0.749617	Tumor	BRCA
TCGA-AC-A3QP-01A	0.73581	Tumor	BRCA
TCGA-AC-A2QJ-01A	0.880093	Tumor	BRCA
TCGA-B6-A0RM-01A	0.469572	Tumor	BRCA
TCGA-D8-A1JS-01A	0.633444	Tumor	BRCA
TCGA-A7-A26J-01A	0.678925	Tumor	BRCA
TCGA-A7-A13H-01A	0.750549	Tumor	BRCA
TCGA-AO-A126-01A	0.645244	Tumor	BRCA
TCGA-BH-A6R8-01A	0.746278	Tumor	BRCA
TCGA-A7-A0DB-01C	0.358508	Tumor	BRCA
TCGA-AC-A3TM-01A	0.643699	Tumor	BRCA
TCGA-AR-A0TQ-01A	0.706766	Tumor	BRCA
TCGA-GM-A2DH-01A	0.656267	Tumor	BRCA
TCGA-B6-A0RI-01A	0.677378	Tumor	BRCA
TCGA-A2-A1G0-01A	0.661178	Tumor	BRCA
TCGA-A2-A1FX-01A	0.684886	Tumor	BRCA
TCGA-A7-A26G-01A	0.699578	Tumor	BRCA
TCGA-E2-A1LI-01A	0.712338	Tumor	BRCA
TCGA-A8-A08P-01A	0.859026	Tumor	BRCA
TCGA-E2-A1IN-01A	0.60625	Tumor	BRCA
TCGA-BH-A0HA-01A	0.710312	Tumor	BRCA
TCGA-AO-A1KR-01A	0.736284	Tumor	BRCA
TCGA-3C-AALK-01A	0.661595	Tumor	BRCA
TCGA-BH-A0BV-01A	0.742356	Tumor	BRCA
TCGA-E2-A1IH-01A	0.743826	Tumor	BRCA
TCGA-XX-A89A-01A	0.822629	Tumor	BRCA
TCGA-E9-A1RH-01A	0.680211	Tumor	BRCA
TCGA-A8-A085-01A	0.516884	Tumor	BRCA
TCGA-E9-A1N3-01A	0.516787	Tumor	BRCA
TCGA-D8-A13Y-01A	0.42326	Tumor	BRCA
TCGA-AO-A0JB-01A	0.600117	Tumor	BRCA
TCGA-AC-A6IV-01A	0.771559	Tumor	BRCA
TCGA-A8-A09M-01A	0.771301	Tumor	BRCA
TCGA-BH-A0GY-01A	0.68769	Tumor	BRCA
TCGA-AR-A2LL-01A	0.659382	Tumor	BRCA
TCGA-BH-A208-01A	0.642889	Tumor	BRCA
TCGA-EW-A1PE-01A	0.846079	Tumor	BRCA
TCGA-AO-A125-01A	0.573841	Tumor	BRCA
TCGA-E2-A1B1-01A	0.780321	Tumor	BRCA
TCGA-BH-A0C0-01A	0.842977	Tumor	BRCA
TCGA-A7-A26I-01B	0.522402	Tumor	BRCA
TCGA-AO-A0JJ-01A	0.760289	Tumor	BRCA
TCGA-AR-A2LH-01A	0.788978	Tumor	BRCA
TCGA-A2-A3XW-01A	0.749279	Tumor	BRCA
TCGA-AR-A0TS-01A	0.739018	Tumor	BRCA
TCGA-BH-A0AV-01A	0.677306	Tumor	BRCA
TCGA-A8-A07B-01A	0.56307	Tumor	BRCA
TCGA-LL-A73Z-01A	0.773006	Tumor	BRCA
TCGA-B6-A402-01A	0.467558	Tumor	BRCA
TCGA-AR-A0TT-01A	0.857953	Tumor	BRCA
TCGA-EW-A6SB-01A	0.870298	Tumor	BRCA
TCGA-AC-A2FB-01A	0.78402	Tumor	BRCA
TCGA-AC-A62V-01A	0.631069	Tumor	BRCA
TCGA-D8-A1XQ-01A	0.787089	Tumor	BRCA
TCGA-BH-A0DD-01A	0.676803	Tumor	BRCA
TCGA-Z7-A8R6-01A	0.645456	Tumor	BRCA
TCGA-OL-A5DA-01A	0.601299	Tumor	BRCA
TCGA-WT-AB41-01A	0.839586	Tumor	BRCA
TCGA-E2-A1LA-01A	0.745824	Tumor	BRCA
TCGA-AR-A24N-01A	0.651105	Tumor	BRCA
TCGA-E9-A3QA-01A	0.849971	Tumor	BRCA
TCGA-E2-A15J-01A	0.651366	Tumor	BRCA
TCGA-LL-A73Y-01A	0.656199	Tumor	BRCA
TCGA-A2-A4RY-01A	0.678419	Tumor	BRCA
TCGA-D8-A1XU-01A	0.705304	Tumor	BRCA
TCGA-AN-A0FJ-01A	0.600113	Tumor	BRCA
TCGA-BH-A0DK-01A	0.76935	Tumor	BRCA
TCGA-B6-A0IJ-01A	0.839037	Tumor	BRCA
TCGA-LL-A7SZ-01A	0.793259	Tumor	BRCA
TCGA-C8-A26Y-01A	0.778161	Tumor	BRCA
TCGA-A8-A06R-01A	0.698142	Tumor	BRCA
TCGA-AO-A128-01A	0.989655	Tumor	BRCA
TCGA-E2-A1BC-01A	0.634056	Tumor	BRCA
TCGA-B6-A0I6-01A	0.521696	Tumor	BRCA
TCGA-BH-A1ET-01A	0.628913	Tumor	BRCA
TCGA-A2-A04V-01A	0.616687	Tumor	BRCA
TCGA-A7-A2KD-01A	0.752126	Tumor	BRCA
TCGA-A7-A0CE-01A	0.616319	Tumor	BRCA
TCGA-D8-A1JE-01A	0.760899	Tumor	BRCA
TCGA-B6-A0WX-01A	0.694442	Tumor	BRCA
TCGA-A7-A4SB-01A	0.513316	Tumor	BRCA
TCGA-EW-A1J1-01A	0.66482	Tumor	BRCA
TCGA-A2-A0YM-01A	0.790955	Tumor	BRCA
TCGA-A8-A0A4-01A	0.629358	Tumor	BRCA
TCGA-A2-A0EM-01A	0.647659	Tumor	BRCA
TCGA-AR-A24X-01A	0.615622	Tumor	BRCA
TCGA-C8-A132-01A	0.748553	Tumor	BRCA
TCGA-AN-A049-01A	0.722456	Tumor	BRCA
TCGA-A2-A0SY-01A	0.69301	Tumor	BRCA
TCGA-B6-A0RU-01A	0.580539	Tumor	BRCA
TCGA-AR-A0TX-01A	0.850881	Tumor	BRCA
TCGA-BH-A0HQ-01A	0.588826	Tumor	BRCA
TCGA-E2-A15C-01A	0.620011	Tumor	BRCA
TCGA-AQ-A54N-01A	0.697053	Tumor	BRCA
TCGA-A8-A07I-01A	0.813984	Tumor	BRCA
TCGA-B6-A1KI-01A	0.562912	Tumor	BRCA
TCGA-B6-A0RH-01A	0.732537	Tumor	BRCA
TCGA-BH-A5IZ-01A	0.665249	Tumor	BRCA
TCGA-AN-A0XU-01A	0.730259	Tumor	BRCA
TCGA-LD-A74U-01A	0.736965	Tumor	BRCA
TCGA-B6-A401-01A	0.669324	Tumor	BRCA
TCGA-PL-A8LV-01A	0.711512	Tumor	BRCA
TCGA-BH-A0BR-01A	0.722284	Tumor	BRCA
TCGA-A8-A07G-01A	0.670003	Tumor	BRCA
TCGA-A2-A0EN-01A	0.795272	Tumor	BRCA
TCGA-OK-A5Q2-01A	0.655886	Tumor	BRCA
TCGA-A8-A084-01A	0.739858	Tumor	BRCA
TCGA-BH-A0DS-01A	0.697697	Tumor	BRCA
TCGA-A8-A09I-01A	0.852003	Tumor	BRCA
TCGA-GM-A3XL-01A	0.774985	Tumor	BRCA
TCGA-W8-A86G-01A	0.551638	Tumor	BRCA
TCGA-AO-A12F-01A	0.619553	Tumor	BRCA
TCGA-BH-A0HK-01A	0.648409	Tumor	BRCA
TCGA-A8-A06Q-01A	0.502651	Tumor	BRCA
TCGA-BH-A42U-01A	0.712434	Tumor	BRCA
TCGA-AQ-A04L-01B	0.621972	Tumor	BRCA
TCGA-AR-A1AO-01A	0.882295	Tumor	BRCA
TCGA-Z7-A8R5-01A	0.771952	Tumor	BRCA
TCGA-B6-A0I1-01A	0.570103	Tumor	BRCA
TCGA-EW-A1PA-01A	0.604063	Tumor	BRCA
TCGA-BH-A0W4-01A	0.573235	Tumor	BRCA
TCGA-A2-A3XZ-01A	0.782803	Tumor	BRCA
TCGA-A7-A26H-01A	0.716679	Tumor	BRCA
TCGA-E2-A1B0-01A	0.666371	Tumor	BRCA
TCGA-BH-A1EU-01A	0.775942	Tumor	BRCA
TCGA-AC-A23H-01A	0.702304	Tumor	BRCA
TCGA-EW-A1P4-01A	0.873067	Tumor	BRCA
TCGA-E2-A10E-01A	0.603207	Tumor	BRCA
TCGA-EW-A1P0-01A	0.589624	Tumor	BRCA
TCGA-EW-A6S9-01A	0.67017	Tumor	BRCA
TCGA-A2-A25B-01A	0.716567	Tumor	BRCA
TCGA-LL-A6FR-01A	0.619626	Tumor	BRCA
TCGA-AR-A5QM-01A	0.68954	Tumor	BRCA
TCGA-EW-A1P5-01A	0.821673	Tumor	BRCA
TCGA-E2-A14O-01A	0.610234	Tumor	BRCA
TCGA-AN-A0AR-01A	0.507938	Tumor	BRCA
TCGA-E9-A22D-01A	0.882658	Tumor	BRCA
TCGA-A2-A0CS-01A	0.662157	Tumor	BRCA
TCGA-E2-A1IF-01A	0.684596	Tumor	BRCA
TCGA-E2-A1IE-01A	0.539344	Tumor	BRCA
TCGA-BH-A0BW-01A	0.905986	Tumor	BRCA
TCGA-E2-A1AZ-01A	0.770501	Tumor	BRCA
TCGA-D8-A27N-01A	0.768856	Tumor	BRCA
TCGA-A2-A0CT-01A	0.592658	Tumor	BRCA
TCGA-A8-A09R-01A	0.742823	Tumor	BRCA
TCGA-B6-A0RE-01A	0.677431	Tumor	BRCA
TCGA-E9-A249-01A	0.681544	Tumor	BRCA
TCGA-E2-A1B5-01A	0.806671	Tumor	BRCA
TCGA-A2-A25A-01A	0.700837	Tumor	BRCA
TCGA-AO-A03O-01A	0.746362	Tumor	BRCA
TCGA-E9-A22A-01A	0.775076	Tumor	BRCA
TCGA-BH-A0GZ-01A	0.596508	Tumor	BRCA
TCGA-BH-A1FD-01A	0.615491	Tumor	BRCA
TCGA-A1-A0SH-01A	0.591022	Tumor	BRCA
TCGA-E2-A10A-01A	0.660801	Tumor	BRCA
TCGA-B6-A0IO-01A	0.579803	Tumor	BRCA
TCGA-BH-A1FR-01A	0.656331	Tumor	BRCA
TCGA-D8-A143-01A	0.655553	Tumor	BRCA
TCGA-AO-A03R-01A	0.688256	Tumor	BRCA
TCGA-BH-A0E0-01A	0.651498	Tumor	BRCA
TCGA-A8-A0AD-01A	0.709531	Tumor	BRCA
TCGA-GM-A2DI-01A	0.861935	Tumor	BRCA
TCGA-E9-A6HE-01A	0.671376	Tumor	BRCA
TCGA-BH-A0B3-01A	0.769945	Tumor	BRCA
TCGA-AR-A0TU-01A	0.711839	Tumor	BRCA
TCGA-LQ-A4E4-01A	0.55266	Tumor	BRCA
TCGA-PL-A8LY-01A	0.687775	Tumor	BRCA
TCGA-BH-A1FU-01A	0.677008	Tumor	BRCA
TCGA-A8-A09D-01A	0.679313	Tumor	BRCA
TCGA-B6-A3ZX-01A	0.809703	Tumor	BRCA
TCGA-A7-A5ZV-01A	0.681343	Tumor	BRCA
TCGA-BH-A0AY-01A	0.725972	Tumor	BRCA
TCGA-A7-A4SD-01A	0.824745	Tumor	BRCA
TCGA-AO-A03L-01A	0.723858	Tumor	BRCA
TCGA-A2-A0EX-01A	0.603301	Tumor	BRCA
TCGA-GM-A2DM-01A	0.679927	Tumor	BRCA
TCGA-BH-A0DO-01B	0.606778	Tumor	BRCA
TCGA-HN-A2OB-01A	0.612526	Tumor	BRCA
TCGA-A2-A0CM-01A	0.831414	Tumor	BRCA
TCGA-A2-A4S0-01A	0.575459	Tumor	BRCA
TCGA-BH-A0H9-01A	0.614273	Tumor	BRCA
TCGA-B6-A0IP-01A	0.660034	Tumor	BRCA
TCGA-C8-A12X-01A	0.677602	Tumor	BRCA
TCGA-AN-A0AL-01A	0.700694	Tumor	BRCA
TCGA-LD-A9QF-01A	0.879243	Tumor	BRCA
TCGA-E2-A152-01A	0.731741	Tumor	BRCA
TCGA-BH-A1FE-06A	0.669252	Tumor	BRCA
TCGA-BH-A18N-01A	0.618025	Tumor	BRCA
TCGA-C8-A1HN-01A	0.686831	Tumor	BRCA
TCGA-AN-A0FK-01A	0.617718	Tumor	BRCA
TCGA-B6-A0IE-01A	0.615064	Tumor	BRCA
TCGA-B6-A400-01A	0.68288	Tumor	BRCA
TCGA-GM-A2DB-01A	0.648271	Tumor	BRCA
TCGA-AC-A2FK-01A	0.639602	Tumor	BRCA
TCGA-BH-A0HU-01A	0.558291	Tumor	BRCA
TCGA-D8-A140-01A	0.705821	Tumor	BRCA
TCGA-A7-A0CD-01A	0.618767	Tumor	BRCA
TCGA-D8-A1JF-01A	0.607356	Tumor	BRCA
TCGA-A2-A4S1-01A	0.950066	Tumor	BRCA
TCGA-5T-A9QA-01A	0.615192	Tumor	BRCA
TCGA-AR-A2LK-01A	0.637502	Tumor	BRCA
TCGA-AR-A1AH-01A	0.596159	Tumor	BRCA
TCGA-AR-A254-01A	0.821473	Tumor	BRCA
TCGA-E2-A1IO-01A	0.657307	Tumor	BRCA
TCGA-S3-A6ZF-01A	0.698754	Tumor	BRCA
TCGA-B6-A0IB-01A	0.483915	Tumor	BRCA
TCGA-A8-A07J-01A	0.801822	Tumor	BRCA
TCGA-AN-A0FV-01A	0.688146	Tumor	BRCA
TCGA-AN-A0XP-01A	0.769998	Tumor	BRCA
TCGA-A8-A08Z-01A	0.759009	Tumor	BRCA
TCGA-E9-A226-01A	0.633598	Tumor	BRCA
TCGA-AR-A1AW-01A	0.920511	Tumor	BRCA
TCGA-GI-A2C9-01A	0.693573	Tumor	BRCA
TCGA-EW-A6SA-01A	0.435256	Tumor	BRCA
TCGA-E9-A1NG-01A	0.809059	Tumor	BRCA
TCGA-A8-A07L-01A	0.591899	Tumor	BRCA
TCGA-E2-A15L-01A	0.634651	Tumor	BRCA
TCGA-D8-A1JI-01A	0.587308	Tumor	BRCA
TCGA-GM-A2DO-01A	0.873221	Tumor	BRCA
TCGA-EW-A1P6-01A	0.584255	Tumor	BRCA
TCGA-AR-A1AI-01A	0.800221	Tumor	BRCA
TCGA-AR-A0U3-01A	0.630347	Tumor	BRCA
TCGA-A2-A0ES-01A	0.702557	Tumor	BRCA
TCGA-A8-A06P-01A	0.650048	Tumor	BRCA
TCGA-S3-AA12-01A	0.49207	Tumor	BRCA
TCGA-E9-A3Q9-01A	0.720966	Tumor	BRCA
TCGA-BH-A0HX-01A	0.612364	Tumor	BRCA
TCGA-AC-A3W7-01A	0.633578	Tumor	BRCA
TCGA-AO-A124-01A	0.61773	Tumor	BRCA
TCGA-AC-A5XU-01A	0.603933	Tumor	BRCA
TCGA-LL-A6FQ-01A	0.682192	Tumor	BRCA
TCGA-AQ-A1H2-01A	0.732184	Tumor	BRCA
TCGA-BH-A0DQ-01A	0.663758	Tumor	BRCA
TCGA-E2-A106-01A	0.548948	Tumor	BRCA
TCGA-A2-A25F-01A	0.963253	Tumor	BRCA
TCGA-AN-A0AT-01A	0.681903	Tumor	BRCA
TCGA-D8-A27T-01A	0.715919	Tumor	BRCA
TCGA-A2-A04X-01A	0.773418	Tumor	BRCA
TCGA-A2-A3XT-01A	0.772722	Tumor	BRCA
TCGA-AR-A0TY-01A	0.566598	Tumor	BRCA
TCGA-A2-A0YG-01A	0.693109	Tumor	BRCA
TCGA-B6-A0WZ-01A	0.584096	Tumor	BRCA
TCGA-A7-A5ZX-01A	0.663011	Tumor	BRCA
TCGA-AC-A23G-01A	0.686358	Tumor	BRCA
TCGA-GM-A2DA-01A	0.749646	Tumor	BRCA
TCGA-B6-A0X1-01A	0.854334	Tumor	BRCA
TCGA-AO-A12E-01A	0.722712	Tumor	BRCA
TCGA-AR-A250-01A	0.745333	Tumor	BRCA
TCGA-A8-A06O-01A	0.617287	Tumor	BRCA
TCGA-AO-A12G-01A	0.605059	Tumor	BRCA
TCGA-A7-A3IY-01A	0.791401	Tumor	BRCA
TCGA-BH-A1EY-01A	0.738011	Tumor	BRCA
TCGA-A8-A079-01A	0.661818	Tumor	BRCA
TCGA-AO-A03P-01A	0.620397	Tumor	BRCA
TCGA-E2-A572-01A	0.538871	Tumor	BRCA
TCGA-A2-A0YH-01A	0.853346	Tumor	BRCA
TCGA-E2-A15G-01A	0.624912	Tumor	BRCA
TCGA-C8-A12M-01A	0.58176	Tumor	BRCA
TCGA-AR-A0TV-01A	0.705713	Tumor	BRCA
TCGA-A7-A13G-01B	0.432154	Tumor	BRCA
TCGA-A8-A07E-01A	0.663586	Tumor	BRCA
TCGA-E9-A1N9-01A	0.620206	Tumor	BRCA
TCGA-BH-A0H3-01A	0.660459	Tumor	BRCA
TCGA-AR-A1AY-01A	0.639252	Tumor	BRCA
TCGA-A2-A0D4-01A	0.576343	Tumor	BRCA
TCGA-E9-A5UO-01A	0.557226	Tumor	BRCA
TCGA-GM-A2DL-01A	0.656777	Tumor	BRCA
TCGA-EW-A1PD-01A	0.60013	Tumor	BRCA
TCGA-A1-A0SI-01A	0.728	Tumor	BRCA
TCGA-A2-A0CV-01A	0.699316	Tumor	BRCA
TCGA-E2-A15E-06A	0.773872	Tumor	BRCA
TCGA-AO-A12B-01A	0.640262	Tumor	BRCA
TCGA-B6-A408-01A	0.735297	Tumor	BRCA
TCGA-OL-A5D7-01A	0.75169	Tumor	BRCA
TCGA-A2-A0EW-01A	0.70873	Tumor	BRCA
TCGA-A2-A0T4-01A	0.70671	Tumor	BRCA
TCGA-C8-A131-01A	0.71991	Tumor	BRCA
TCGA-BH-A1EN-01A	0.567188	Tumor	BRCA
TCGA-D8-A3Z5-01A	0.593027	Tumor	BRCA
TCGA-E9-A247-01A	0.550957	Tumor	BRCA
TCGA-C8-A12Q-01A	0.752276	Tumor	BRCA
TCGA-E2-A1BD-01A	0.608338	Tumor	BRCA
TCGA-E9-A1RI-01A	0.658651	Tumor	BRCA
TCGA-E2-A105-01A	0.533874	Tumor	BRCA
TCGA-D8-A1JK-01A	0.810969	Tumor	BRCA
TCGA-BH-A0BJ-01A	0.675368	Tumor	BRCA
TCGA-S3-AA14-01A	0.56665	Tumor	BRCA
TCGA-C8-A26V-01A	0.746804	Tumor	BRCA
TCGA-BH-A1FB-01A	0.747296	Tumor	BRCA
TCGA-D8-A1JP-01A	0.694142	Tumor	BRCA
TCGA-E2-A14X-01A	0.655755	Tumor	BRCA
TCGA-BH-A0E2-01A	0.622523	Tumor	BRCA
TCGA-PL-A8LZ-01A	0.900327	Tumor	BRCA
TCGA-LL-A740-01A	0.672324	Tumor	BRCA
TCGA-D8-A1X7-01A	0.676265	Tumor	BRCA
TCGA-AO-A0JD-01A	0.631869	Tumor	BRCA
TCGA-D8-A1X5-01A	0.761234	Tumor	BRCA
TCGA-E9-A22E-01A	0.705965	Tumor	BRCA
TCGA-AC-A23E-01A	0.731126	Tumor	BRCA
TCGA-AR-A0U2-01A	0.639093	Tumor	BRCA
TCGA-A2-A1FV-01A	0.409859	Tumor	BRCA
TCGA-A8-A09B-01A	0.603296	Tumor	BRCA
TCGA-AN-A0XO-01A	0.592381	Tumor	BRCA
TCGA-A7-A425-01A	0.749629	Tumor	BRCA
TCGA-A2-A0CZ-01A	0.665235	Tumor	BRCA
TCGA-GM-A3NY-01A	0.700909	Tumor	BRCA
TCGA-AR-A0U0-01A	0.838193	Tumor	BRCA
TCGA-AR-A24P-01A	0.696468	Tumor	BRCA
TCGA-AN-A0G0-01A	0.685408	Tumor	BRCA
TCGA-AN-A0AM-01A	0.736669	Tumor	BRCA
TCGA-BH-A0E6-01A	0.666355	Tumor	BRCA
TCGA-E9-A248-01A	0.801417	Tumor	BRCA
TCGA-B6-A1KN-01A	0.654625	Tumor	BRCA
TCGA-LL-A9Q3-01A	0.758092	Tumor	BRCA
TCGA-A8-A08B-01A	0.76487	Tumor	BRCA
TCGA-A1-A0SG-01A	0.630157	Tumor	BRCA
TCGA-BH-A0H0-01A	0.610766	Tumor	BRCA
TCGA-D8-A1XR-01A	0.627217	Tumor	BRCA
TCGA-C8-A12P-01A	0.678133	Tumor	BRCA
TCGA-LL-A50Y-01A	0.714467	Tumor	BRCA
TCGA-AO-A03N-01B	0.582582	Tumor	BRCA
TCGA-E2-A1IU-01A	0.647669	Tumor	BRCA
TCGA-EW-A1IX-01A	0.620756	Tumor	BRCA
TCGA-A2-A0EV-01A	0.763054	Tumor	BRCA
TCGA-AC-A3W5-01A	0.780521	Tumor	BRCA
TCGA-AR-A2LN-01A	0.75164	Tumor	BRCA
TCGA-E9-A1QZ-01A	0.785813	Tumor	BRCA
TCGA-BH-A8FY-01A	0.686934	Tumor	BRCA
TCGA-AC-A6IX-06A	0.756923	Tumor	BRCA
TCGA-AR-A1AL-01A	0.668808	Tumor	BRCA
TCGA-BH-A42T-01A	0.719855	Tumor	BRCA
TCGA-BH-A0B9-01A	0.821114	Tumor	BRCA
TCGA-AO-A0J8-01A	0.755524	Tumor	BRCA
TCGA-BH-A2L8-01A	0.770084	Tumor	BRCA
TCGA-E9-A1N5-01A	0.696069	Tumor	BRCA
TCGA-A8-A075-01A	0.771873	Tumor	BRCA
TCGA-AN-A0FZ-01A	0.641936	Tumor	BRCA
TCGA-D8-A1XJ-01A	0.660054	Tumor	BRCA
TCGA-E2-A15F-01A	0.64558	Tumor	BRCA
TCGA-A2-A0EP-01A	0.931255	Tumor	BRCA
TCGA-BH-A18K-01A	0.645646	Tumor	BRCA
TCGA-AR-A5QN-01A	0.724836	Tumor	BRCA
TCGA-E9-A244-01A	0.582212	Tumor	BRCA
TCGA-A8-A0A2-01A	0.607148	Tumor	BRCA
TCGA-B6-A40C-01A	0.679165	Tumor	BRCA
TCGA-AR-A2LQ-01A	0.715982	Tumor	BRCA
TCGA-EW-A1J6-01A	0.713911	Tumor	BRCA
TCGA-EW-A1IZ-01A	0.809529	Tumor	BRCA
TCGA-AC-A2FG-01A	0.595973	Tumor	BRCA
TCGA-A8-A09Z-01A	0.754653	Tumor	BRCA
TCGA-EW-A1P1-01A	0.744769	Tumor	BRCA
TCGA-A8-A0A9-01A	0.630641	Tumor	BRCA
TCGA-BH-A0DT-01A	0.667163	Tumor	BRCA
TCGA-A2-A0T2-01A	0.647525	Tumor	BRCA
TCGA-A7-A4SA-01A	0.754143	Tumor	BRCA
TCGA-D8-A27F-01A	0.587187	Tumor	BRCA
TCGA-D8-A146-01A	0.652063	Tumor	BRCA
TCGA-D8-A27E-01A	0.660498	Tumor	BRCA
TCGA-C8-A138-01A	0.786696	Tumor	BRCA
TCGA-E2-A14V-01A	0.650856	Tumor	BRCA
TCGA-AC-A5EH-01A	0.719262	Tumor	BRCA
TCGA-A2-A0YL-01A	0.656512	Tumor	BRCA
TCGA-E2-A1LK-01A	0.733779	Tumor	BRCA
TCGA-D8-A13Z-01A	0.702451	Tumor	BRCA
TCGA-D8-A27V-01A	0.610246	Tumor	BRCA
TCGA-EW-A3U0-01A	0.833834	Tumor	BRCA
TCGA-A2-A4S2-01A	0.79458	Tumor	BRCA
TCGA-D8-A1XV-01A	0.544682	Tumor	BRCA
TCGA-BH-A1F0-01A	0.890797	Tumor	BRCA
TCGA-AN-A0FT-01A	0.737556	Tumor	BRCA
TCGA-E2-A15K-01A	0.74874	Tumor	BRCA
TCGA-BH-A0DL-01A	0.94764	Tumor	BRCA
TCGA-A2-A0EY-01A	0.646652	Tumor	BRCA
TCGA-B6-A0IG-01A	0.605088	Tumor	BRCA
TCGA-BH-A0HI-01A	0.719722	Tumor	BRCA
TCGA-E2-A576-01A	0.541027	Tumor	BRCA
TCGA-BH-A201-01A	0.613126	Tumor	BRCA
TCGA-D8-A1JB-01A	0.762528	Tumor	BRCA
TCGA-A1-A0SN-01A	0.78245	Tumor	BRCA
TCGA-A8-A08A-01A	0.710161	Tumor	BRCA
TCGA-A2-A0YI-01A	0.771204	Tumor	BRCA
TCGA-AR-A1AN-01A	0.635259	Tumor	BRCA
TCGA-AR-A2LM-01A	0.628424	Tumor	BRCA
TCGA-AR-A5QQ-01A	1	Tumor	BRCA
TCGA-AR-A0TR-01A	0.588986	Tumor	BRCA
TCGA-GM-A3XG-01A	0.632711	Tumor	BRCA
TCGA-BH-A1FC-01A	0.770514	Tumor	BRCA
TCGA-A2-A0D1-01A	0.579706	Tumor	BRCA
TCGA-EW-A1P7-01A	0.795515	Tumor	BRCA
TCGA-AR-A1AP-01A	0.731686	Tumor	BRCA
TCGA-E2-A150-01A	0.791188	Tumor	BRCA
TCGA-EW-A2FW-01A	0.560645	Tumor	BRCA
TCGA-AR-A1AV-01A	0.62693	Tumor	BRCA
TCGA-A2-A0T1-01A	0.81023	Tumor	BRCA
TCGA-AO-A0JF-01A	0.743102	Tumor	BRCA
TCGA-OL-A6VR-01A	0.515095	Tumor	BRCA
TCGA-A8-A090-01A	0.751028	Tumor	BRCA
TCGA-BH-A0BG-01A	0.793053	Tumor	BRCA
TCGA-AO-A1KP-01A	0.4615	Tumor	BRCA
TCGA-LL-A441-01A	0.72865	Tumor	BRCA
TCGA-C8-A133-01A	0.592687	Tumor	BRCA
TCGA-BH-A8FZ-01A	0.732613	Tumor	BRCA
TCGA-E2-A1II-01A	0.842414	Tumor	BRCA
TCGA-EW-A6SC-01A	0.665949	Tumor	BRCA
TCGA-AN-A0XT-01A	0.525102	Tumor	BRCA
TCGA-BH-A0RX-01A	0.824447	Tumor	BRCA
TCGA-A8-A08X-01A	0.709342	Tumor	BRCA
TCGA-AO-A03V-01A	0.506603	Tumor	BRCA
TCGA-EW-A1PH-01A	0.728556	Tumor	BRCA
TCGA-A2-A0ST-01A	0.89393	Tumor	BRCA
TCGA-BH-A0BC-01A	0.770588	Tumor	BRCA
TCGA-E9-A1NH-01A	0.665881	Tumor	BRCA
TCGA-B6-A0X5-01A	0.630193	Tumor	BRCA
TCGA-AC-A4ZE-01A	0.537766	Tumor	BRCA
TCGA-A8-A07Z-01A	0.680883	Tumor	BRCA
TCGA-OL-A66P-01A	0.877232	Tumor	BRCA
TCGA-E2-A1LE-01A	0.742621	Tumor	BRCA
TCGA-C8-A8HR-01A	0.770836	Tumor	BRCA
TCGA-A8-A09T-01A	0.596726	Tumor	BRCA
TCGA-BH-A0HB-01A	0.632429	Tumor	BRCA
TCGA-A8-A08G-01A	0.72884	Tumor	BRCA
TCGA-A2-A0EQ-01A	0.78779	Tumor	BRCA
TCGA-A8-A081-01A	0.739474	Tumor	BRCA
TCGA-AO-A1KO-01A	0.626313	Tumor	BRCA
TCGA-BH-A0HW-01A	0.458723	Tumor	BRCA
TCGA-OL-A66H-01A	0.824145	Tumor	BRCA
TCGA-A2-A0T0-01A	0.67358	Tumor	BRCA
TCGA-AN-A04C-01A	0.672004	Tumor	BRCA
TCGA-E2-A573-01A	0.790948	Tumor	BRCA
TCGA-AN-A0XS-01A	0.726834	Tumor	BRCA
TCGA-D8-A3Z6-01A	0.663162	Tumor	BRCA
TCGA-EW-A3E8-01B	0.741961	Tumor	BRCA
TCGA-C8-A137-01A	0.545797	Tumor	BRCA
TCGA-GM-A4E0-01A	0.840525	Tumor	BRCA
TCGA-E2-A1B4-01A	0.574804	Tumor	BRCA
TCGA-EW-A2FS-01A	0.662249	Tumor	BRCA
TCGA-S3-A6ZG-01A	0.718353	Tumor	BRCA
TCGA-GM-A3XN-01A	0.693649	Tumor	BRCA
TCGA-EW-A1P8-01A	0.799772	Tumor	BRCA
TCGA-E2-A156-01A	0.591378	Tumor	BRCA
TCGA-AC-A8OP-01A	0.677277	Tumor	BRCA
TCGA-AN-A0FS-01A	0.558003	Tumor	BRCA
TCGA-B6-A0IM-01A	0.596253	Tumor	BRCA
TCGA-E9-A3HO-01A	0.628714	Tumor	BRCA
TCGA-D8-A27K-01A	0.733255	Tumor	BRCA
TCGA-E9-A2JT-01A	0.887767	Tumor	BRCA
TCGA-GM-A2DK-01A	0.676171	Tumor	BRCA
TCGA-AR-A1AK-01A	0.814311	Tumor	BRCA
TCGA-E2-A15R-01A	0.467014	Tumor	BRCA
TCGA-BH-A18Q-01A	0.678472	Tumor	BRCA
TCGA-E2-A153-01A	0.651702	Tumor	BRCA
TCGA-BH-A0BT-01A	0.669579	Tumor	BRCA
TCGA-E9-A54Y-01A	0.640961	Tumor	BRCA
TCGA-E2-A14Q-01A	0.61805	Tumor	BRCA
TCGA-BH-A0HN-01A	0.62488	Tumor	BRCA
TCGA-E2-A1IK-01A	0.719337	Tumor	BRCA
TCGA-E2-A10C-01A	0.817879	Tumor	BRCA
TCGA-A8-A095-01A	0.692107	Tumor	BRCA
TCGA-A7-A0DB-01A	0.616411	Tumor	BRCA
TCGA-BH-A18J-01A	0.658468	Tumor	BRCA
TCGA-BH-A28O-01A	0.667937	Tumor	BRCA
TCGA-AC-A3TN-01A	0.605156	Tumor	BRCA
TCGA-A7-A13E-01A	0.494551	Tumor	BRCA
TCGA-BH-A0W5-01A	0.736318	Tumor	BRCA
TCGA-GM-A2DD-01A	0.777831	Tumor	BRCA
TCGA-AN-A0XV-01A	0.619873	Tumor	BRCA
TCGA-E2-A1IL-01A	0.564381	Tumor	BRCA
TCGA-EW-A2FR-01A	0.755022	Tumor	BRCA
TCGA-3C-AAAU-01A	0.542885	Tumor	BRCA
TCGA-AR-A24W-01A	0.559684	Tumor	BRCA
TCGA-OL-A5RZ-01A	0.593931	Tumor	BRCA
TCGA-E9-A1RB-01A	0.7107	Tumor	BRCA
TCGA-AN-A0AJ-01A	0.759213	Tumor	BRCA
TCGA-AR-A1AT-01A	0.81728	Tumor	BRCA
TCGA-A8-A09Q-01A	0.725687	Tumor	BRCA
TCGA-A8-A083-01A	0.664368	Tumor	BRCA
TCGA-AN-A0XL-01A	0.668247	Tumor	BRCA
TCGA-E9-A1RC-01A	0.616135	Tumor	BRCA
TCGA-D8-A27I-01A	0.728083	Tumor	BRCA
TCGA-A2-A04Y-01A	0.700717	Tumor	BRCA
TCGA-PE-A5DC-01A	0.560798	Tumor	BRCA
TCGA-OL-A5D8-01A	0.673191	Tumor	BRCA
TCGA-A7-A26E-01A	0.62579	Tumor	BRCA
TCGA-AN-A0FL-01A	0.54238	Tumor	BRCA
TCGA-A8-A0A1-01A	0.821383	Tumor	BRCA
TCGA-AN-A0FN-01A	0.815677	Tumor	BRCA
TCGA-D8-A1J9-01A	0.768012	Tumor	BRCA
TCGA-BH-A1EO-01A	0.729946	Tumor	BRCA
TCGA-B6-A0I2-01A	0.832917	Tumor	BRCA
TCGA-E9-A5UP-01A	0.704549	Tumor	BRCA
TCGA-A2-A0T5-01A	0.691936	Tumor	BRCA
TCGA-A7-A0DA-01A	0.569873	Tumor	BRCA
TCGA-B6-A0IC-01A	0.523917	Tumor	BRCA
TCGA-BH-A5J0-01A	0.774557	Tumor	BRCA
TCGA-A2-A0CY-01A	0.471288	Tumor	BRCA
TCGA-E9-A245-01A	0.517262	Tumor	BRCA
TCGA-GM-A3NW-01A	0.628137	Tumor	BRCA
TCGA-A1-A0SB-01A	0.472123	Tumor	BRCA
TCGA-OL-A66N-01A	0.664383	Tumor	BRCA
TCGA-A2-A0CQ-01A	0.701309	Tumor	BRCA
TCGA-C8-A1HG-01A	0.698686	Tumor	BRCA
TCGA-AC-A2BK-01A	0.619266	Tumor	BRCA
TCGA-A8-A08J-01A	0.73168	Tumor	BRCA
TCGA-A8-A09V-01A	0.520314	Tumor	BRCA
TCGA-A2-A0T3-01A	0.574444	Tumor	BRCA
TCGA-C8-A1HK-01A	0.645867	Tumor	BRCA
TCGA-AN-A04A-01A	0.607132	Tumor	BRCA
TCGA-E9-A1RG-01A	0.652606	Tumor	BRCA
TCGA-JL-A3YW-01A	0.843329	Tumor	BRCA
TCGA-E2-A154-01A	0.60257	Tumor	BRCA
TCGA-A2-A04U-01A	0.570282	Tumor	BRCA
TCGA-BH-A0EE-01A	0.834716	Tumor	BRCA
TCGA-BH-A0H5-01A	0.916329	Tumor	BRCA
TCGA-EW-A1IW-01A	0.696576	Tumor	BRCA
TCGA-AO-A0J4-01A	0.683574	Tumor	BRCA
TCGA-A7-A3J1-01A	0.791842	Tumor	BRCA
TCGA-E9-A243-01A	0.921626	Tumor	BRCA
TCGA-C8-A134-01A	0.753492	Tumor	BRCA
TCGA-D8-A1Y1-01A	0.725854	Tumor	BRCA
TCGA-AO-A12A-01A	0.692911	Tumor	BRCA
TCGA-E2-A108-01A	0.876575	Tumor	BRCA
TCGA-BH-A0E1-01A	0.608156	Tumor	BRCA
TCGA-E2-A14U-01A	0.620531	Tumor	BRCA
TCGA-BH-A0HL-01A	0.4127	Tumor	BRCA
TCGA-E9-A229-01A	0.739009	Tumor	BRCA
TCGA-A8-A08T-01A	0.549718	Tumor	BRCA
TCGA-E9-A1RF-01A	0.742669	Tumor	BRCA
TCGA-A2-A04T-01A	0.716107	Tumor	BRCA
TCGA-E2-A15P-01A	0.607701	Tumor	BRCA
TCGA-C8-A3M8-01A	0.600578	Tumor	BRCA
TCGA-LL-A5YO-01A	0.859829	Tumor	BRCA
TCGA-OL-A66L-01A	0.722567	Tumor	BRCA
TCGA-OL-A66K-01A	0.62349	Tumor	BRCA
TCGA-E2-A1LG-01A	0.663513	Tumor	BRCA
TCGA-E2-A1LS-01A	0.554793	Tumor	BRCA
TCGA-A7-A426-01A	0.653938	Tumor	BRCA
TCGA-BH-A0B7-01A	0.790406	Tumor	BRCA
TCGA-AC-A2FO-01A	0.73173	Tumor	BRCA
TCGA-D8-A27L-01A	0.686768	Tumor	BRCA
TCGA-AC-A2FF-01A	0.689417	Tumor	BRCA
TCGA-GM-A2D9-01A	0.707628	Tumor	BRCA
TCGA-A2-A0D3-01A	0.706005	Tumor	BRCA
TCGA-A2-A0EO-01A	0.685469	Tumor	BRCA
TCGA-A2-A0T7-01A	0.669075	Tumor	BRCA
TCGA-OL-A6VO-01A	0.663848	Tumor	BRCA
TCGA-BH-A0EI-01A	0.535392	Tumor	BRCA
TCGA-A8-A094-01A	0.782029	Tumor	BRCA
TCGA-A8-A092-01A	0.669342	Tumor	BRCA
TCGA-AC-A3W6-01A	0.777317	Tumor	BRCA
TCGA-BH-A0BA-01A	0.622993	Tumor	BRCA
TCGA-EW-A1OX-01A	0.469029	Tumor	BRCA
TCGA-A2-A0CR-01A	0.798513	Tumor	BRCA
TCGA-D8-A1JD-01A	0.71442	Tumor	BRCA
TCGA-C8-A26X-01A	0.764494	Tumor	BRCA
TCGA-A1-A0SE-01A	0.595064	Tumor	BRCA
TCGA-A7-A4SF-01A	0.682952	Tumor	BRCA
TCGA-OL-A66O-01A	0.537247	Tumor	BRCA
TCGA-C8-A26W-01A	0.738942	Tumor	BRCA
TCGA-E2-A9RU-01A	0.698212	Tumor	BRCA
TCGA-AN-A0FW-01A	0.651059	Tumor	BRCA
TCGA-D8-A1JC-01A	0.7098	Tumor	BRCA
TCGA-C8-A12V-01A	0.920185	Tumor	BRCA
TCGA-A2-A04P-01A	0.688036	Tumor	BRCA
TCGA-BH-A0W3-01A	0.636999	Tumor	BRCA
TCGA-BH-A0B5-01A	0.710951	Tumor	BRCA
TCGA-S3-AA10-01A	0.877077	Tumor	BRCA
TCGA-BH-A0B0-01A	0.748408	Tumor	BRCA
TCGA-E2-A574-01A	0.570491	Tumor	BRCA
TCGA-AN-A0XN-01A	0.760225	Tumor	BRCA
TCGA-AN-A0XW-01A	0.79736	Tumor	BRCA
TCGA-C8-A1HF-01A	0.852798	Tumor	BRCA
TCGA-AR-A2LO-01A	0.750325	Tumor	BRCA
TCGA-D8-A1XA-01A	0.691697	Tumor	BRCA
TCGA-BH-A0BL-01A	0.815923	Tumor	BRCA
TCGA-EW-A1J2-01A	0.691601	Tumor	BRCA
TCGA-BH-A0AZ-01A	0.690319	Tumor	BRCA
TCGA-E9-A227-01A	0.736945	Tumor	BRCA
TCGA-A2-A0D2-01A	0.674986	Tumor	BRCA
TCGA-D8-A1XM-01A	0.73632	Tumor	BRCA
TCGA-D8-A1Y3-01A	0.820033	Tumor	BRCA
TCGA-C8-A275-01A	0.807992	Tumor	BRCA
TCGA-E2-A3DX-01A	0.743146	Tumor	BRCA
TCGA-C8-A1HM-01A	0.868936	Tumor	BRCA
TCGA-E2-A158-01A	0.610041	Tumor	BRCA
TCGA-AR-A0TP-01A	0.51925	Tumor	BRCA
TCGA-A7-A26F-01B	0.579034	Tumor	BRCA
TCGA-A2-A1FW-01A	0.587012	Tumor	BRCA
TCGA-E2-A15A-06A	0.764163	Tumor	BRCA
TCGA-BH-A0C7-01B	0.653054	Tumor	BRCA
TCGA-AR-A1AJ-01A	0.918467	Tumor	BRCA
TCGA-E9-A1R5-01A	0.636845	Tumor	BRCA
TCGA-A8-A09A-01A	0.680404	Tumor	BRCA
TCGA-GM-A2DC-01A	0.674954	Tumor	BRCA
TCGA-A2-A3KC-01A	0.661544	Tumor	BRCA
TCGA-AO-A0J9-01A	0.755426	Tumor	BRCA
TCGA-E2-A14Y-01A	0.789023	Tumor	BRCA
TCGA-D8-A4Z1-01A	0.632945	Tumor	BRCA
TCGA-3C-AALI-01A	0.752481	Tumor	BRCA
TCGA-E2-A159-01A	0.797821	Tumor	BRCA
TCGA-E2-A155-01A	0.602523	Tumor	BRCA
TCGA-A8-A082-01A	0.632361	Tumor	BRCA
TCGA-E2-A14R-01A	0.678014	Tumor	BRCA
TCGA-D8-A141-01A	0.806122	Tumor	BRCA
TCGA-BH-A204-01A	0.508201	Tumor	BRCA
TCGA-E2-A109-01A	0.609215	Tumor	BRCA
TCGA-C8-A1HJ-01A	0.505163	Tumor	BRCA
TCGA-BH-A0C1-01B	0.670737	Tumor	BRCA
TCGA-D8-A1Y2-01A	0.860305	Tumor	BRCA
TCGA-AR-A2LJ-01A	0.744376	Tumor	BRCA
TCGA-AC-A2QH-01B	0	Tumor	BRCA
TCGA-A2-A0YK-01A	0.774977	Tumor	BRCA
TCGA-E9-A22H-01A	0.727339	Tumor	BRCA
TCGA-E2-A1L8-01A	0.637918	Tumor	BRCA
TCGA-BH-A0B8-01A	0.568049	Tumor	BRCA
TCGA-BH-A18G-01A	0.727289	Tumor	BRCA
TCGA-JL-A3YX-01A	0.589634	Tumor	BRCA
TCGA-S3-AA17-01A	0.878398	Tumor	BRCA
TCGA-E2-A15M-01A	0.83053	Tumor	BRCA
TCGA-E2-A56Z-01A	0.560278	Tumor	BRCA
TCGA-A7-A0CH-01A	0.630016	Tumor	BRCA
TCGA-AR-A0TZ-01A	0.588594	Tumor	BRCA
TCGA-E2-A15I-01A	0.678528	Tumor	BRCA
TCGA-BH-A0B4-01A	0.695352	Tumor	BRCA
TCGA-E2-A15K-06A	0.645911	Tumor	BRCA
TCGA-BH-A0WA-01A	0.665042	Tumor	BRCA
TCGA-A2-A0ET-01A	0.658955	Tumor	BRCA
TCGA-OL-A5RW-01A	0.749363	Tumor	BRCA
TCGA-A7-A13D-01B	0.393862	Tumor	BRCA
TCGA-AN-A0FD-01A	0.682271	Tumor	BRCA
TCGA-BH-A0H7-01A	0.610162	Tumor	BRCA
TCGA-LL-A5YL-01A	0.702244	Tumor	BRCA
TCGA-A2-A0D0-01A	0.767052	Tumor	BRCA
TCGA-AO-A129-01A	0.769317	Tumor	BRCA
TCGA-BH-A1EW-01A	0.752932	Tumor	BRCA
TCGA-AO-A03M-01B	0.761085	Tumor	BRCA
TCGA-B6-A0RP-01A	0.718923	Tumor	BRCA
TCGA-E2-A15T-01A	0.570317	Tumor	BRCA
TCGA-A2-A4RW-01A	0.695161	Tumor	BRCA
TCGA-A8-A08O-01A	0.578839	Tumor	BRCA
TCGA-BH-A18I-01A	0.70527	Tumor	BRCA
TCGA-BH-A0BM-01A	0.622101	Tumor	BRCA
TCGA-E2-A14N-01A	0.688945	Tumor	BRCA
TCGA-5L-AAT0-01A	0.715202	Tumor	BRCA
TCGA-BH-A6R9-01A	0.90308	Tumor	BRCA
TCGA-EW-A1PG-01A	0.603346	Tumor	BRCA
TCGA-AN-A03Y-01A	0.668013	Tumor	BRCA
TCGA-B6-A0RT-01A	0.890376	Tumor	BRCA
TCGA-A2-A25D-01A	0.781002	Tumor	BRCA
TCGA-A7-A56D-01A	0.719334	Tumor	BRCA
TCGA-D8-A73W-01A	0.790513	Tumor	BRCA
TCGA-AO-A0J5-01A	0.587445	Tumor	BRCA
TCGA-A2-A1G6-01A	0.665414	Tumor	BRCA
TCGA-AC-A3OD-01B	0.56421	Tumor	BRCA
TCGA-A7-A0CJ-01A	0.668924	Tumor	BRCA
TCGA-A8-A07U-01A	0.838826	Tumor	BRCA
TCGA-D8-A1XS-01A	0.652904	Tumor	BRCA
TCGA-B6-A0I8-01A	0.585894	Tumor	BRCA
TCGA-LL-A5YM-01A	0.611897	Tumor	BRCA
TCGA-E2-A15E-01A	0.622752	Tumor	BRCA
TCGA-D8-A27G-01A	0.692054	Tumor	BRCA
TCGA-BH-A1EX-01A	0.698667	Tumor	BRCA
TCGA-A8-A076-01A	0.731439	Tumor	BRCA
TCGA-EW-A1OV-01A	0.845156	Tumor	BRCA
TCGA-B6-A0X7-01A	0.534611	Tumor	BRCA
TCGA-B6-A0WT-01A	0.553807	Tumor	BRCA
TCGA-A2-A4S3-01A	0.680309	Tumor	BRCA
TCGA-BH-A0BZ-01A	0.797326	Tumor	BRCA
TCGA-OL-A5RU-01A	0.728803	Tumor	BRCA
TCGA-D8-A73U-01A	0.954992	Tumor	BRCA
TCGA-A2-A0YT-01A	0.674229	Tumor	BRCA
TCGA-A1-A0SK-01A	0.431614	Tumor	BRCA
TCGA-E9-A295-01A	0.637762	Tumor	BRCA
TCGA-AR-A1AR-01A	0.836213	Tumor	BRCA
TCGA-D8-A1XY-01A	0.653763	Tumor	BRCA
TCGA-LL-A8F5-01A	0.69185	Tumor	BRCA
TCGA-E9-A1R6-01A	0.613148	Tumor	BRCA
TCGA-BH-A1FL-01A	0.624647	Tumor	BRCA
TCGA-E9-A1RE-01A	0.58465	Tumor	BRCA
TCGA-D8-A1JN-01A	0.587899	Tumor	BRCA
TCGA-D8-A145-01A	0.615898	Tumor	BRCA
TCGA-B6-A0IK-01A	0.566661	Tumor	BRCA
TCGA-C8-A1HE-01A	0.672778	Tumor	BRCA
TCGA-A8-A0AB-01A	0.470461	Tumor	BRCA
TCGA-EW-A1J3-01A	0.641969	Tumor	BRCA
TCGA-GI-A2C8-01A	0.700508	Tumor	BRCA
TCGA-A2-A0YJ-01A	0.666242	Tumor	BRCA
TCGA-A8-A0A7-01A	0.892397	Tumor	BRCA
TCGA-A8-A08L-01A	0.710151	Tumor	BRCA
TCGA-BH-A0H6-01A	0.528256	Tumor	BRCA
TCGA-D8-A1XL-01A	0.786453	Tumor	BRCA
TCGA-E2-A10B-01A	0.644475	Tumor	BRCA
TCGA-E9-A228-01A	0.656927	Tumor	BRCA
TCGA-A2-A3KD-01A	0.608082	Tumor	BRCA
TCGA-AQ-A7U7-01A	0.863547	Tumor	BRCA
TCGA-AO-A1KS-01A	0.566228	Tumor	BRCA
TCGA-A7-A0DC-01B	0.136772	Tumor	BRCA
TCGA-BH-A0EB-01A	0.799504	Tumor	BRCA
TCGA-C8-A12W-01A	0.663985	Tumor	BRCA
TCGA-AR-A24L-01A	0.614072	Tumor	BRCA
TCGA-EW-A1PB-01A	0.952423	Tumor	BRCA
TCGA-D8-A1JJ-01A	0.716407	Tumor	BRCA
TCGA-C8-A12Z-01A	0.692412	Tumor	BRCA
TCGA-A8-A09X-01A	0.756028	Tumor	BRCA
TCGA-AC-A62Y-01A	0.78446	Tumor	BRCA
TCGA-AC-A3YJ-01A	0.753652	Tumor	BRCA
TCGA-E9-A22G-01A	0.585165	Tumor	BRCA
TCGA-GM-A5PX-01A	0.683266	Tumor	BRCA
TCGA-A2-A4RX-01A	0.67193	Tumor	BRCA
TCGA-B6-A0WW-01A	0.659739	Tumor	BRCA
TCGA-A2-A0SV-01A	0.843361	Tumor	BRCA
TCGA-AR-A24U-01A	0.826898	Tumor	BRCA
TCGA-B6-A0X0-01A	0.655914	Tumor	BRCA
TCGA-BH-A0EA-01A	0.626993	Tumor	BRCA
TCGA-LL-A440-01A	0.783427	Tumor	BRCA
TCGA-A1-A0SQ-01A	0.590264	Tumor	BRCA
TCGA-A8-A09N-01A	0.620339	Tumor	BRCA
TCGA-AC-A3QQ-01B	0.351497	Tumor	BRCA
TCGA-BH-A18V-06A	0.92903	Tumor	BRCA
TCGA-BH-A18H-01A	0.756321	Tumor	BRCA
TCGA-E2-A1LH-01A	0.820213	Tumor	BRCA
TCGA-C8-A27A-01A	0.532789	Tumor	BRCA
TCGA-E9-A1R4-01A	0.827461	Tumor	BRCA
TCGA-A2-A3XU-01A	0.623579	Tumor	BRCA
TCGA-HN-A2NL-01A	0.579482	Tumor	BRCA
TCGA-BH-A0BO-01A	0.790074	Tumor	BRCA
TCGA-D8-A1Y0-01A	0.729367	Tumor	BRCA
TCGA-B6-A40B-01A	0.611603	Tumor	BRCA
TCGA-PL-A8LX-01A	0.688949	Tumor	BRCA
TCGA-B6-A1KF-01A	0.650771	Tumor	BRCA
TCGA-AO-A0J7-01A	0.49639	Tumor	BRCA
TCGA-EW-A2FV-01A	0.731747	Tumor	BRCA
TCGA-AR-A252-01A	0.821099	Tumor	BRCA
TCGA-AN-A0XR-01A	0.678553	Tumor	BRCA
TCGA-A2-A0YC-01A	0.702789	Tumor	BRCA
TCGA-A8-A07P-01A	0.670638	Tumor	BRCA
TCGA-E9-A3X8-01A	0.7008	Tumor	BRCA
TCGA-AC-A2B8-01A	0.713465	Tumor	BRCA
TCGA-AO-A0JL-01A	0.667097	Tumor	BRCA
TCGA-D8-A27W-01A	0.698472	Tumor	BRCA
TCGA-B6-A0RO-01A	0.664171	Tumor	BRCA
TCGA-BH-A0DE-01A	0.714355	Tumor	BRCA
TCGA-D8-A147-01A	0.761782	Tumor	BRCA
TCGA-BH-A202-01A	0.792859	Tumor	BRCA
TCGA-BH-A18R-01A	0.687973	Tumor	BRCA
TCGA-B6-A0RV-01A	0.653499	Tumor	BRCA
TCGA-D8-A27P-01A	0.588439	Tumor	BRCA
TCGA-BH-A0W7-01A	0.75517	Tumor	BRCA
TCGA-AC-A7VB-01A	0.548102	Tumor	BRCA
TCGA-AN-A046-01A	0.735266	Tumor	BRCA
TCGA-A2-A0SX-01A	0.76775	Tumor	BRCA
TCGA-A8-A06N-01A	0.470724	Tumor	BRCA
TCGA-BH-A8G0-01A	0.743446	Tumor	BRCA
TCGA-BH-A0HP-01A	0.67791	Tumor	BRCA
TCGA-BH-A18U-01A	0.745399	Tumor	BRCA
TCGA-AN-A0AS-01A	0.656321	Tumor	BRCA
TCGA-AO-A0JC-01A	0.956525	Tumor	BRCA
TCGA-BH-A1F2-01A	0.688794	Tumor	BRCA
TCGA-BH-A18M-01A	0.676456	Tumor	BRCA
TCGA-C8-A12L-01A	0.716812	Tumor	BRCA
TCGA-E9-A1R7-01A	0.595652	Tumor	BRCA
TCGA-BH-A1FH-01A	0.618006	Tumor	BRCA
TCGA-AR-A24V-01A	0.731484	Tumor	BRCA
TCGA-AC-A6IX-01A	0.710182	Tumor	BRCA
TCGA-D8-A1JH-01A	0.711881	Tumor	BRCA
TCGA-BH-A1FE-01A	0.72936	Tumor	BRCA
TCGA-A2-A25C-01A	0.642667	Tumor	BRCA
TCGA-B6-A0IQ-01A	0.546767	Tumor	BRCA
TCGA-AO-A0JI-01A	0.580119	Tumor	BRCA
TCGA-B6-A0IA-01A	0.560701	Tumor	BRCA
TCGA-E2-A1L7-01A	0.695571	Tumor	BRCA
TCGA-BH-A18F-01A	0.682858	Tumor	BRCA
TCGA-C8-A1HI-01A	0.677762	Tumor	BRCA
TCGA-A2-A0YD-01A	0.752089	Tumor	BRCA
TCGA-A8-A06U-01A	0.707998	Tumor	BRCA
TCGA-BH-A18S-01A	0.644864	Tumor	BRCA
TCGA-A8-A08S-01A	0.676414	Tumor	BRCA
TCGA-A8-A08C-01A	0.663897	Tumor	BRCA
TCGA-C8-A1HO-01A	0.578047	Tumor	BRCA
TCGA-AO-A0JG-01A	0.676865	Tumor	BRCA
TCGA-E9-A1NF-01A	0.747575	Tumor	BRCA
TCGA-AO-A0J6-01A	0.81624	Tumor	BRCA
TCGA-LL-A5YP-01A	0.717976	Tumor	BRCA
TCGA-BH-A0DI-01A	0.675167	Tumor	BRCA
TCGA-BH-A1FJ-01A	0.524079	Tumor	BRCA
TCGA-UU-A93S-01A	0.754671	Tumor	BRCA
TCGA-A2-A0YE-01A	0.654079	Tumor	BRCA
TCGA-BH-A209-01A	0.865666	Tumor	BRCA
TCGA-OL-A5RX-01A	0.662756	Tumor	BRCA
TCGA-E2-A15D-01A	0.632947	Tumor	BRCA
TCGA-D8-A27H-01A	0.570461	Tumor	BRCA
TCGA-BH-A1F6-01A	0.745679	Tumor	BRCA
TCGA-A1-A0SD-01A	0.661793	Tumor	BRCA
TCGA-A7-A26J-01B	0.512957	Tumor	BRCA
TCGA-D8-A1XC-01A	0.607447	Tumor	BRCA
TCGA-A2-A04R-01A	0.499899	Tumor	BRCA
TCGA-LD-A66U-01A	0.700184	Tumor	BRCA
TCGA-E2-A15O-01A	0.589924	Tumor	BRCA
TCGA-AR-A24T-01A	0.66474	Tumor	BRCA
TCGA-BH-A0HO-01A	0.721565	Tumor	BRCA
TCGA-A7-A6VW-01A	0.789406	Tumor	BRCA
TCGA-BH-A0HY-01A	0.634592	Tumor	BRCA
TCGA-3C-AALJ-01A	0.720317	Tumor	BRCA
TCGA-BH-AB28-01A	0.683074	Tumor	BRCA
TCGA-A7-A0CG-01A	0.716689	Tumor	BRCA
TCGA-A8-A08H-01A	0.933562	Tumor	BRCA
TCGA-B6-A0WV-01A	0.439165	Tumor	BRCA
TCGA-D8-A1XF-01A	0.589258	Tumor	BRCA
TCGA-BH-A0BQ-01A	0.704671	Tumor	BRCA
TCGA-EW-A1PC-01B	0.610741	Tumor	BRCA
TCGA-A8-A08I-01A	0.804279	Tumor	BRCA
TCGA-B6-A0X4-01A	0.462575	Tumor	BRCA
TCGA-E9-A2JS-01A	0.601174	Tumor	BRCA
TCGA-A8-A096-01A	0.837118	Tumor	BRCA
TCGA-B6-A0WY-01A	0.704107	Tumor	BRCA
TCGA-A8-A09E-01A	0.594165	Tumor	BRCA
TCGA-BH-A1ES-06A	0.542537	Tumor	BRCA
TCGA-EW-A1OW-01A	0.71426	Tumor	BRCA
TCGA-D8-A1XD-01A	0.459483	Tumor	BRCA
TCGA-E9-A54X-01A	0.451927	Tumor	BRCA
TCGA-B6-A0RG-01A	0.516046	Tumor	BRCA
TCGA-A8-A097-01A	0.672335	Tumor	BRCA
TCGA-A2-A0CX-01A	0.781014	Tumor	BRCA
TCGA-E9-A5FK-01A	0.820204	Tumor	BRCA
TCGA-C8-A8HQ-01A	0.696762	Tumor	BRCA
TCGA-BH-A0BP-01A	0.656345	Tumor	BRCA
TCGA-B6-A0RL-01A	0.45134	Tumor	BRCA
TCGA-A8-A08F-01A	0.770003	Tumor	BRCA
TCGA-A2-A0CK-01A	0.646498	Tumor	BRCA
TCGA-E9-A1N4-01A	0.71774	Tumor	BRCA
TCGA-D8-A1XZ-01A	0.668573	Tumor	BRCA
TCGA-AR-A1AS-01A	0.638307	Tumor	BRCA
TCGA-EW-A424-01A	0.516362	Tumor	BRCA
TCGA-A7-A3RF-01A	0.54264	Tumor	BRCA
TCGA-AR-A24H-01A	0.661823	Tumor	BRCA
TCGA-A8-A06T-01A	0.659632	Tumor	BRCA
TCGA-C8-A1HL-01A	0.747668	Tumor	BRCA
TCGA-D8-A1X8-01A	0.734757	Tumor	BRCA
TCGA-AO-A1KT-01A	0.645115	Tumor	BRCA
TCGA-B6-A0RQ-01A	0.617481	Tumor	BRCA
TCGA-AR-A1AQ-01A	0.790654	Tumor	BRCA
TCGA-OL-A5D6-01A	0.668344	Tumor	BRCA
TCGA-A8-A091-01A	0.583759	Tumor	BRCA
TCGA-A7-A4SE-01A	0.696115	Tumor	BRCA
TCGA-AC-A2FE-01A	0.758144	Tumor	BRCA
TCGA-C8-A26Z-01A	0.54195	Tumor	BRCA
TCGA-C8-A12Y-01A	0.708914	Tumor	BRCA
TCGA-A7-A13F-01A	0.615113	Tumor	BRCA
TCGA-BH-A28Q-01A	0.609962	Tumor	BRCA
TCGA-GM-A5PV-01A	0.633336	Tumor	BRCA
TCGA-A7-A4SC-01A	0.702755	Tumor	BRCA
TCGA-A8-A09G-01A	0.704542	Tumor	BRCA
TCGA-E2-A15H-01A	0.637901	Tumor	BRCA
TCGA-A7-A13E-01B	0.502842	Tumor	BRCA
TCGA-B6-A0IH-01A	0.692603	Tumor	BRCA
TCGA-A2-A1G4-01A	0.557697	Tumor	BRCA
TCGA-A8-A093-01A	0.575726	Tumor	BRCA
TCGA-C8-A12O-01A	0.662535	Tumor	BRCA
TCGA-AO-A1KQ-01A	0.703223	Tumor	BRCA
TCGA-AR-A256-01A	0.708146	Tumor	BRCA
TCGA-OL-A66I-01A	0.90401	Tumor	BRCA
TCGA-C8-A3M7-01A	0.657164	Tumor	BRCA
TCGA-A2-A04W-01A	0.519344	Tumor	BRCA
TCGA-OL-A97C-01A	0.68762	Tumor	BRCA
TCGA-AR-A1AM-01A	0.641547	Tumor	BRCA
TCGA-AR-A2LR-01A	0.557246	Tumor	BRCA
TCGA-EW-A1OZ-01A	0.715897	Tumor	BRCA
TCGA-A1-A0SF-01A	0.658007	Tumor	BRCA
TCGA-A1-A0SJ-01A	0.628196	Tumor	BRCA
TCGA-D8-A1JU-01A	0.738734	Tumor	BRCA
TCGA-A8-A07F-01A	0.696078	Tumor	BRCA
TCGA-A7-A6VY-01A	0.859232	Tumor	BRCA
TCGA-A2-A0CU-01A	0.569633	Tumor	BRCA
TCGA-E9-A1NE-01A	0.842184	Tumor	BRCA
TCGA-A7-A0D9-01A	0.503759	Tumor	BRCA
TCGA-C8-A12K-01A	0.878416	Tumor	BRCA
TCGA-A8-A07O-01A	0.706928	Tumor	BRCA
TCGA-C8-A12U-01A	0.683423	Tumor	BRCA
TCGA-C8-A8HP-01A	0.827113	Tumor	BRCA
TCGA-A2-A3XV-01A	0.592692	Tumor	BRCA
TCGA-BH-A0AW-01A	0.856712	Tumor	BRCA
TCGA-AN-A0FF-01A	0.727762	Tumor	BRCA
TCGA-AR-A24M-01A	0.714795	Tumor	BRCA
TCGA-E2-A2P6-01A	0.649346	Tumor	BRCA
TCGA-C8-A130-01A	0.558884	Tumor	BRCA
TCGA-C8-A274-01A	0.693816	Tumor	BRCA
TCGA-D8-A73X-01A	0.604893	Tumor	BRCA
TCGA-AO-A0JA-01A	0.736331	Tumor	BRCA
TCGA-LL-A5YN-01A	0.797216	Tumor	BRCA
TCGA-D8-A1XB-01A	0.60136	Tumor	BRCA
TCGA-LL-A6FP-01A	0.583357	Tumor	BRCA
TCGA-A7-A26E-01B	0.476064	Tumor	BRCA
TCGA-A7-A6VX-01A	0.641372	Tumor	BRCA
TCGA-AC-A6IW-01A	0.927259	Tumor	BRCA
TCGA-BH-A0C3-01A	0.677025	Tumor	BRCA
TCGA-E2-A1L9-01A	0.764968	Tumor	BRCA
TCGA-BH-A1EV-01A	0.621862	Tumor	BRCA
TCGA-A2-A3XX-01A	0.676631	Tumor	BRCA
TCGA-E9-A1NA-01A	0.789007	Tumor	BRCA
TCGA-EW-A1OY-01A	0.603852	Tumor	BRCA
TCGA-BH-A0AU-01A	0.638775	Tumor	BRCA
TCGA-B6-A0WS-01A	0.707769	Tumor	BRCA
TCGA-B6-A0I5-01A	0.655324	Tumor	BRCA
TCGA-E2-A14P-01A	0.702318	Tumor	BRCA
TCGA-GM-A2DF-01A	0.721304	Tumor	BRCA
TCGA-AQ-A04H-01B	0.659183	Tumor	BRCA
TCGA-AC-A6NO-01A	0.593246	Tumor	BRCA
TCGA-BH-A0E9-01B	0.671722	Tumor	BRCA
TCGA-BH-A0B1-01A	0.639759	Tumor	BRCA
TCGA-AR-A0TW-01A	0.786867	Tumor	BRCA
TCGA-AN-A0FX-01A	0.577556	Tumor	BRCA
TCGA-BH-A0BD-01A	0.745546	Tumor	BRCA
TCGA-D8-A1JA-01A	0.708672	Tumor	BRCA
TCGA-S3-AA11-01A	0.560467	Tumor	BRCA
TCGA-AO-A03T-01A	0.660339	Tumor	BRCA
TCGA-AC-A3YI-01A	0.694429	Tumor	BRCA
TCGA-BH-A0B2-01A	0.805162	Tumor	BRCA
TCGA-LL-A7T0-01A	0.664801	Tumor	BRCA
TCGA-BH-A0DH-01A	0.658205	Tumor	BRCA
TCGA-AC-A8OQ-01A	0.763554	Tumor	BRCA
TCGA-C8-A12N-01A	0.715996	Tumor	BRCA
TCGA-AO-A03U-01B	0.87355	Tumor	BRCA
TCGA-C8-A12T-01A	0.672316	Tumor	BRCA
TCGA-AO-A0J2-01A	0.707017	Tumor	BRCA
TCGA-D8-A27R-01A	0.690008	Tumor	BRCA
TCGA-A2-A0EU-01A	0.51317	Tumor	BRCA
TCGA-AO-A12D-01A	0.870671	Tumor	BRCA
TCGA-D8-A1XT-01A	0.835399	Tumor	BRCA
TCGA-A2-A0CW-01A	0.724636	Tumor	BRCA
TCGA-E2-A10F-01A	0.745251	Tumor	BRCA
TCGA-BH-A0E7-01A	0.575631	Tumor	BRCA
TCGA-D8-A1XG-01A	0.635501	Tumor	BRCA
TCGA-E9-A1N8-01A	0.597292	Tumor	BRCA
TCGA-E2-A2P5-01A	0.559864	Tumor	BRCA
TCGA-C8-A278-01A	0.809612	Tumor	BRCA
TCGA-A8-A08R-01A	0.782238	Tumor	BRCA
TCGA-E2-A15A-01A	0.704342	Tumor	BRCA
TCGA-D8-A1JT-01A	0.687918	Tumor	BRCA
TCGA-D8-A142-01A	0.63674	Tumor	BRCA
TCGA-A2-A3Y0-01A	0.806009	Tumor	BRCA
TCGA-AQ-A0Y5-01A	0.671383	Tumor	BRCA
TCGA-A8-A07W-01A	0.652896	Tumor	BRCA
TCGA-A1-A0SM-01A	0.707743	Tumor	BRCA
TCGA-AC-A3EH-01A	0.640324	Tumor	BRCA
TCGA-MS-A51U-01A	0.655592	Tumor	BRCA
TCGA-AR-A24K-01A	0.519137	Tumor	BRCA
TCGA-AC-A2BM-01A	0.681169	Tumor	BRCA
TCGA-A2-A3XY-01A	0.749599	Tumor	BRCA
TCGA-E2-A14W-01A	0.501252	Tumor	BRCA
TCGA-BH-A1F8-01A	0.715728	Tumor	BRCA
TCGA-E9-A1RA-01A	0.617577	Tumor	BRCA
TCGA-A8-A0A6-01A	0.827751	Tumor	BRCA
TCGA-AC-A7VC-01A	0.751459	Tumor	BRCA
TCGA-C8-A27B-01A	0.838433	Tumor	BRCA
TCGA-S3-AA15-01A	0.85526	Tumor	BRCA
TCGA-BH-A1ES-01A	0.491597	Tumor	BRCA
TCGA-E2-A1L6-01A	0.699198	Tumor	BRCA
TCGA-E9-A1R0-01A	0.63855	Tumor	BRCA
TCGA-BH-A0B6-01A	0.837622	Tumor	BRCA
TCGA-B6-A0RN-01A	0.599461	Tumor	BRCA
TCGA-A8-A09W-01A	0.748877	Tumor	BRCA
TCGA-EW-A1P3-01A	0.631661	Tumor	BRCA
TCGA-A2-A0T6-01A	0.711466	Tumor	BRCA
TCGA-A7-A5ZW-01A	0.70596	Tumor	BRCA
TCGA-BH-A203-01A	0.669861	Tumor	BRCA
TCGA-W5-AA2U-11A	0.472772	Normal	CHOL
TCGA-W5-AA30-11A	0.342927	Normal	CHOL
TCGA-W5-AA34-11A	0.353482	Normal	CHOL
TCGA-W5-AA2R-11A	0.468137	Normal	CHOL
TCGA-W5-AA2I-11A	0.359874	Normal	CHOL
TCGA-W5-AA2Q-11A	0.648709	Normal	CHOL
TCGA-W5-AA31-11A	0.351029	Normal	CHOL
TCGA-W5-AA2X-11A	0.518039	Normal	CHOL
TCGA-ZU-A8S4-11A	0.465579	Normal	CHOL
TCGA-ZD-A8I3-01A	0.526961	Tumor	CHOL
TCGA-W5-AA30-01A	0.500874	Tumor	CHOL
TCGA-W5-AA38-01A	0.400617	Tumor	CHOL
TCGA-YR-A95A-01A	0.357199	Tumor	CHOL
TCGA-W5-AA36-01A	0.519557	Tumor	CHOL
TCGA-W5-AA2U-01A	0.560981	Tumor	CHOL
TCGA-ZH-A8Y2-01A	0.545426	Tumor	CHOL
TCGA-3X-AAVB-01A	0.656217	Tumor	CHOL
TCGA-W5-AA2Q-01A	0.145036	Tumor	CHOL
TCGA-W5-AA2Z-01A	0.451495	Tumor	CHOL
TCGA-3X-AAVA-01A	0.41527	Tumor	CHOL
TCGA-ZH-A8Y6-01A	0	Tumor	CHOL
TCGA-ZH-A8Y1-01A	0.310356	Tumor	CHOL
TCGA-ZU-A8S4-01A	0.935613	Tumor	CHOL
TCGA-W5-AA2R-01A	0.590936	Tumor	CHOL
TCGA-W5-AA2H-01A	1	Tumor	CHOL
TCGA-W5-AA39-01A	0.0331433	Tumor	CHOL
TCGA-W5-AA2O-01A	0.505754	Tumor	CHOL
TCGA-3X-AAVC-01A	0.685391	Tumor	CHOL
TCGA-3X-AAVE-01A	0.804442	Tumor	CHOL
TCGA-W5-AA2X-01A	0.121469	Tumor	CHOL
TCGA-ZH-A8Y5-01A	0.0887233	Tumor	CHOL
TCGA-W5-AA33-01A	0.644336	Tumor	CHOL
TCGA-ZH-A8Y8-01A	0.662781	Tumor	CHOL
TCGA-WD-A7RX-01A	0.533485	Tumor	CHOL
TCGA-W5-AA34-01A	0.456422	Tumor	CHOL
TCGA-W6-AA0S-01A	0.653243	Tumor	CHOL
TCGA-4G-AAZO-01A	0.34274	Tumor	CHOL
TCGA-W5-AA31-01A	0.402176	Tumor	CHOL
TCGA-W5-AA2W-01A	0.291439	Tumor	CHOL
TCGA-ZH-A8Y4-01A	0.329857	Tumor	CHOL
TCGA-W5-AA2T-01A	0.168664	Tumor	CHOL
TCGA-4G-AAZT-01A	0.488304	Tumor	CHOL
TCGA-3X-AAV9-01A	0.727731	Tumor	CHOL
TCGA-W5-AA2I-01A	0.314727	Tumor	CHOL
TCGA-W5-AA2G-01A	0.52195	Tumor	CHOL
TCGA-AA-3511-11A	0.813668	Normal	COAD
TCGA-AA-3517-11A	0.828637	Normal	COAD
TCGA-AA-3496-11A	0.815818	Normal	COAD
TCGA-A6-5659-11A	0.838018	Normal	COAD
TCGA-AA-3713-11A	0.880042	Normal	COAD
TCGA-AA-3655-11A	0.854092	Normal	COAD
TCGA-AZ-6601-11A	0.766731	Normal	COAD
TCGA-AA-3514-11A	0.962749	Normal	COAD
TCGA-AA-3697-11A	0.917146	Normal	COAD
TCGA-AZ-6598-11A	0.803167	Normal	COAD
TCGA-A6-2678-11A	0.748031	Normal	COAD
TCGA-AA-3531-11A	0.871776	Normal	COAD
TCGA-AA-3534-11A	0.812103	Normal	COAD
TCGA-AA-3525-11A	0.937187	Normal	COAD
TCGA-AA-3527-11A	0.901472	Normal	COAD
TCGA-AA-3663-11A	0.811345	Normal	COAD
TCGA-AA-3489-11A	0.981665	Normal	COAD
TCGA-A6-2686-11A	0.809209	Normal	COAD
TCGA-AA-3662-11A	0.764188	Normal	COAD
TCGA-AA-3516-11A	0.881553	Normal	COAD
TCGA-A6-2671-11A	0.776738	Normal	COAD
TCGA-A6-5662-11A	0.763315	Normal	COAD
TCGA-A6-5665-11A	0.837672	Normal	COAD
TCGA-A6-2684-11A	0.820047	Normal	COAD
TCGA-AA-3712-11A	0.74932	Normal	COAD
TCGA-A6-5667-11A	0.809594	Normal	COAD
TCGA-AA-3660-11A	0.841754	Normal	COAD
TCGA-AZ-6605-11A	0.588541	Normal	COAD
TCGA-AA-3518-11A	0.777917	Normal	COAD
TCGA-A6-2675-11A	0.699664	Normal	COAD
TCGA-A6-2685-11A	0.798107	Normal	COAD
TCGA-A6-2683-11A	0.829681	Normal	COAD
TCGA-A6-2679-11A	0.900491	Normal	COAD
TCGA-AA-3522-11A	0.770149	Normal	COAD
TCGA-AZ-6600-11A	0.802831	Normal	COAD
TCGA-F4-6704-11A	0.762841	Normal	COAD
TCGA-AA-3520-11A	0.852603	Normal	COAD
TCGA-A6-2682-11A	0.834135	Normal	COAD
TCGA-AZ-6603-11A	0.914564	Normal	COAD
TCGA-A6-2680-11A	0.877578	Normal	COAD
TCGA-AZ-6599-11A	0.767562	Normal	COAD
TCGA-DM-A288-01A	0.594408	Tumor	COAD
TCGA-QL-A97D-01A	0.655323	Tumor	COAD
TCGA-CM-6164-01A	0.63533	Tumor	COAD
TCGA-G4-6299-01A	0.679795	Tumor	COAD
TCGA-F4-6463-01A	0.6048	Tumor	COAD
TCGA-AZ-4615-01A	0.850711	Tumor	COAD
TCGA-AA-3549-01A	0.698082	Tumor	COAD
TCGA-AY-4071-01A	0.797762	Tumor	COAD
TCGA-CM-4752-01A	0.726311	Tumor	COAD
TCGA-DM-A1D9-01A	0.556207	Tumor	COAD
TCGA-AA-3688-01A	0.6295	Tumor	COAD
TCGA-AA-3854-01A	0.698328	Tumor	COAD
TCGA-A6-3809-01A	0.900711	Tumor	COAD
TCGA-CM-6165-01A	0.720399	Tumor	COAD
TCGA-CM-4751-01A	0.82483	Tumor	COAD
TCGA-A6-5659-01A	0.495056	Tumor	COAD
TCGA-AA-3494-01A	0.6438	Tumor	COAD
TCGA-CM-4750-01A	0.594747	Tumor	COAD
TCGA-AZ-4682-01B	0.659785	Tumor	COAD
TCGA-G4-6625-01A	0.780248	Tumor	COAD
TCGA-DM-A0XF-01A	0.666849	Tumor	COAD
TCGA-AA-3529-01A	0.708204	Tumor	COAD
TCGA-AA-3949-01A	0.9332	Tumor	COAD
TCGA-AA-3848-01A	0.428805	Tumor	COAD
TCGA-CA-6715-01A	0.573826	Tumor	COAD
TCGA-AA-3818-01A	0.688056	Tumor	COAD
TCGA-AA-3710-01A	0.980314	Tumor	COAD
TCGA-AA-3950-01A	0.813616	Tumor	COAD
TCGA-AA-A00N-01A	0.757673	Tumor	COAD
TCGA-A6-6138-01A	0.803354	Tumor	COAD
TCGA-DM-A28E-01A	0.533247	Tumor	COAD
TCGA-D5-6538-01A	0.335863	Tumor	COAD
TCGA-AA-A00K-01A	0.636227	Tumor	COAD
TCGA-AA-3715-01A	0.868856	Tumor	COAD
TCGA-AA-3506-01A	0.722104	Tumor	COAD
TCGA-AU-3779-01A	0.780245	Tumor	COAD
TCGA-CK-5916-01A	0.833245	Tumor	COAD
TCGA-QG-A5Z1-01A	0.46385	Tumor	COAD
TCGA-AD-6890-01A	0.744221	Tumor	COAD
TCGA-A6-2685-01A	0.710988	Tumor	COAD
TCGA-AA-A00W-01A	0.662654	Tumor	COAD
TCGA-CK-5914-01A	0.631806	Tumor	COAD
TCGA-A6-2686-01A	0.844733	Tumor	COAD
TCGA-CA-5255-01A	0.739201	Tumor	COAD
TCGA-A6-A5ZU-01A	0.727267	Tumor	COAD
TCGA-NH-A50V-01A	0.674783	Tumor	COAD
TCGA-QG-A5YX-01A	0.624198	Tumor	COAD
TCGA-A6-2677-01A	0.563712	Tumor	COAD
TCGA-CA-6717-01A	0.66523	Tumor	COAD
TCGA-A6-6649-01A	0.737873	Tumor	COAD
TCGA-NH-A6GC-01A	0.605073	Tumor	COAD
TCGA-AA-3562-01A	0.643502	Tumor	COAD
TCGA-A6-4105-01A	0.769955	Tumor	COAD
TCGA-A6-6141-01A	0.70269	Tumor	COAD
TCGA-AA-A00R-01A	0.896454	Tumor	COAD
TCGA-AZ-4684-01A	0.694149	Tumor	COAD
TCGA-CK-6747-01A	0.718526	Tumor	COAD
TCGA-AU-6004-01A	0.840607	Tumor	COAD
TCGA-A6-2672-01B	0.651781	Tumor	COAD
TCGA-QG-A5Z2-01A	0.706783	Tumor	COAD
TCGA-A6-6780-01A	0.914544	Tumor	COAD
TCGA-F4-6459-01A	0.542191	Tumor	COAD
TCGA-AA-3970-01A	0.799282	Tumor	COAD
TCGA-NH-A8F7-01A	0.578753	Tumor	COAD
TCGA-G4-6321-01A	0.773085	Tumor	COAD
TCGA-AY-6196-01A	0.792381	Tumor	COAD
TCGA-AA-3524-01A	0.772776	Tumor	COAD
TCGA-DM-A1D0-01A	0.531626	Tumor	COAD
TCGA-G4-6307-01A	0.505618	Tumor	COAD
TCGA-DM-A1HB-01A	0.614757	Tumor	COAD
TCGA-AA-3697-01A	0.706145	Tumor	COAD
TCGA-CM-6679-01A	0.660302	Tumor	COAD
TCGA-AY-6197-01A	0.742229	Tumor	COAD
TCGA-AA-3672-01A	0.750532	Tumor	COAD
TCGA-AA-3684-01A	0.709828	Tumor	COAD
TCGA-A6-2684-01C	0.290032	Tumor	COAD
TCGA-AZ-4323-01A	0.590245	Tumor	COAD
TCGA-AA-3971-01A	0.788061	Tumor	COAD
TCGA-AA-3989-01A	0.743458	Tumor	COAD
TCGA-AA-A00D-01A	0.840314	Tumor	COAD
TCGA-AD-6548-01A	0.869827	Tumor	COAD
TCGA-D5-6539-01A	0.7506	Tumor	COAD
TCGA-G4-6302-01A	0.72233	Tumor	COAD
TCGA-A6-2679-01A	0.623846	Tumor	COAD
TCGA-A6-2674-01A	0.841188	Tumor	COAD
TCGA-AZ-4614-01A	0.565218	Tumor	COAD
TCGA-NH-A5IV-01A	0.655566	Tumor	COAD
TCGA-A6-5664-01A	0.734106	Tumor	COAD
TCGA-AZ-4315-01A	0.671646	Tumor	COAD
TCGA-F4-6806-01A	0.714197	Tumor	COAD
TCGA-AA-3510-01A	0.677596	Tumor	COAD
TCGA-AY-A71X-01A	0.534568	Tumor	COAD
TCGA-AA-3488-01A	0.472446	Tumor	COAD
TCGA-DM-A28F-01A	0.636479	Tumor	COAD
TCGA-G4-6293-01A	0.793913	Tumor	COAD
TCGA-5M-AAT4-01A	0.553831	Tumor	COAD
TCGA-D5-6533-01A	0.734704	Tumor	COAD
TCGA-A6-5657-01A	0.602731	Tumor	COAD
TCGA-AA-3941-01A	0.599142	Tumor	COAD
TCGA-DM-A28K-01A	0.523769	Tumor	COAD
TCGA-CM-5344-01A	0.612708	Tumor	COAD
TCGA-AA-3517-01A	0.708479	Tumor	COAD
TCGA-G4-6309-01A	0.78996	Tumor	COAD
TCGA-AY-6386-01A	0.772448	Tumor	COAD
TCGA-AA-3678-01A	0.767496	Tumor	COAD
TCGA-AA-A01X-01A	0.532152	Tumor	COAD
TCGA-AA-3821-01A	0.765813	Tumor	COAD
TCGA-CM-6677-01A	0.691799	Tumor	COAD
TCGA-CM-5861-01A	0.638485	Tumor	COAD
TCGA-D5-6923-01A	0.618035	Tumor	COAD
TCGA-F4-6703-01A	0.909036	Tumor	COAD
TCGA-AZ-6605-01A	0.78061	Tumor	COAD
TCGA-A6-2677-01B	0.216644	Tumor	COAD
TCGA-NH-A6GB-01A	0.768662	Tumor	COAD
TCGA-CM-5349-01A	0.660697	Tumor	COAD
TCGA-NH-A50U-01A	0.670769	Tumor	COAD
TCGA-AA-3530-01A	0.751713	Tumor	COAD
TCGA-G4-6627-01A	0.823562	Tumor	COAD
TCGA-DM-A28G-01A	0.60183	Tumor	COAD
TCGA-D5-6537-01A	0.767136	Tumor	COAD
TCGA-D5-5539-01A	0.675421	Tumor	COAD
TCGA-CM-6163-01A	0.707634	Tumor	COAD
TCGA-CM-4744-01A	0.81786	Tumor	COAD
TCGA-AA-A004-01A	0.511858	Tumor	COAD
TCGA-A6-3808-01A	0.804342	Tumor	COAD
TCGA-AA-A010-01A	0.674463	Tumor	COAD
TCGA-AA-A02J-01A	0.449579	Tumor	COAD
TCGA-AA-3837-01A	0.659851	Tumor	COAD
TCGA-CK-4947-01B	0.808601	Tumor	COAD
TCGA-CA-5256-01A	0.714026	Tumor	COAD
TCGA-CM-6167-01A	0.719821	Tumor	COAD
TCGA-4N-A93T-01A	0.505703	Tumor	COAD
TCGA-AA-3521-01A	0.652697	Tumor	COAD
TCGA-CA-5797-01A	0.679052	Tumor	COAD
TCGA-CM-6166-01A	0.533723	Tumor	COAD
TCGA-CK-4951-01A	0.884161	Tumor	COAD
TCGA-CA-6719-01A	0.60758	Tumor	COAD
TCGA-AA-A02R-01A	0.878158	Tumor	COAD
TCGA-AA-A02O-01A	0.576004	Tumor	COAD
TCGA-A6-5666-01A	0.58512	Tumor	COAD
TCGA-AY-5543-01A	0.787939	Tumor	COAD
TCGA-AA-3845-01A	0.819652	Tumor	COAD
TCGA-F4-6704-01A	0.615227	Tumor	COAD
TCGA-AA-3856-01A	0.759348	Tumor	COAD
TCGA-AA-A00Q-01A	0.607249	Tumor	COAD
TCGA-A6-6781-01B	0.600792	Tumor	COAD
TCGA-AA-A00F-01A	0.65356	Tumor	COAD
TCGA-D5-6920-01A	0.78952	Tumor	COAD
TCGA-AA-3815-01A	0.869938	Tumor	COAD
TCGA-D5-5538-01A	0.835345	Tumor	COAD
TCGA-AA-3867-01A	0.603547	Tumor	COAD
TCGA-A6-6782-01A	0.7158	Tumor	COAD
TCGA-A6-6654-01A	0.717711	Tumor	COAD
TCGA-AA-A01D-01A	0.656791	Tumor	COAD
TCGA-G4-6311-01A	0.696011	Tumor	COAD
TCGA-A6-3807-01A	0.852943	Tumor	COAD
TCGA-AZ-5403-01A	0.665358	Tumor	COAD
TCGA-AD-6888-01A	0.600428	Tumor	COAD
TCGA-G4-6628-01A	0.878483	Tumor	COAD
TCGA-DM-A1D6-01A	0.46592	Tumor	COAD
TCGA-CM-5341-01A	0.86789	Tumor	COAD
TCGA-AA-3862-01A	0.846701	Tumor	COAD
TCGA-AA-3939-01A	0.775154	Tumor	COAD
TCGA-AA-3514-01A	0.490592	Tumor	COAD
TCGA-AA-3660-01A	0.673744	Tumor	COAD
TCGA-AA-3833-01A	0.742556	Tumor	COAD
TCGA-AA-A01P-01A	0.87744	Tumor	COAD
TCGA-AA-A00Z-01A	0.629872	Tumor	COAD
TCGA-CM-5863-01A	0.694587	Tumor	COAD
TCGA-AZ-6598-01A	0.736786	Tumor	COAD
TCGA-AA-3679-01A	0.702575	Tumor	COAD
TCGA-G4-6304-01A	0.63743	Tumor	COAD
TCGA-DM-A285-01A	0.420826	Tumor	COAD
TCGA-G4-6294-01A	0.686972	Tumor	COAD
TCGA-A6-4107-01A	0.742911	Tumor	COAD
TCGA-DM-A1D4-01A	0.589381	Tumor	COAD
TCGA-CA-6716-01A	0.492859	Tumor	COAD
TCGA-CK-4952-01A	0.662433	Tumor	COAD
TCGA-AA-A01V-01A	0.573319	Tumor	COAD
TCGA-AA-3844-01A	0.745457	Tumor	COAD
TCGA-D5-6541-01A	0.882328	Tumor	COAD
TCGA-AA-A01G-01A	0.632815	Tumor	COAD
TCGA-AA-3870-01A	0.689443	Tumor	COAD
TCGA-D5-6532-01A	0.643684	Tumor	COAD
TCGA-CM-6169-01A	0.902825	Tumor	COAD
TCGA-D5-5541-01A	0.724703	Tumor	COAD
TCGA-DM-A1DB-01A	0.470952	Tumor	COAD
TCGA-AA-A00A-01A	0.750364	Tumor	COAD
TCGA-D5-6530-01A	0.833333	Tumor	COAD
TCGA-A6-2684-01A	0.661769	Tumor	COAD
TCGA-AA-3855-01A	0.739797	Tumor	COAD
TCGA-CM-5868-01A	0.631409	Tumor	COAD
TCGA-AA-3519-01A	0.662348	Tumor	COAD
TCGA-AA-3526-01A	0.830646	Tumor	COAD
TCGA-DM-A28M-01A	0.59521	Tumor	COAD
TCGA-D5-6926-01A	0.68835	Tumor	COAD
TCGA-AA-3534-01A	0.549876	Tumor	COAD
TCGA-G4-6317-01A	0.377367	Tumor	COAD
TCGA-AA-A03J-01A	0.671655	Tumor	COAD
TCGA-CM-6680-01A	0.739901	Tumor	COAD
TCGA-AA-A01K-01A	0.690924	Tumor	COAD
TCGA-AA-3984-01A	0.799962	Tumor	COAD
TCGA-D5-6536-01A	0.645087	Tumor	COAD
TCGA-AD-A5EK-01A	0.462492	Tumor	COAD
TCGA-AA-3663-01A	0.821286	Tumor	COAD
TCGA-AZ-6607-01A	0.745186	Tumor	COAD
TCGA-AA-3520-01A	0.723559	Tumor	COAD
TCGA-AA-3543-01A	0.889959	Tumor	COAD
TCGA-AZ-5407-01A	0.754005	Tumor	COAD
TCGA-G4-6314-01A	0.624524	Tumor	COAD
TCGA-CM-5348-01A	0.730359	Tumor	COAD
TCGA-CK-6751-01A	0.731142	Tumor	COAD
TCGA-D5-6929-01A	0.695921	Tumor	COAD
TCGA-AA-3675-01A	0.738278	Tumor	COAD
TCGA-A6-2681-01A	0.626164	Tumor	COAD
TCGA-AA-3869-01A	0.863918	Tumor	COAD
TCGA-DM-A282-01A	0.546496	Tumor	COAD
TCGA-D5-7000-01A	0.811192	Tumor	COAD
TCGA-AM-5821-01A	0.928182	Tumor	COAD
TCGA-G4-6298-01A	0.481962	Tumor	COAD
TCGA-AA-A01S-01A	0.471762	Tumor	COAD
TCGA-NH-A8F8-01A	0.69411	Tumor	COAD
TCGA-AA-3966-01A	0.763219	Tumor	COAD
TCGA-AA-3516-01A	0.854735	Tumor	COAD
TCGA-A6-2676-01A	0.956675	Tumor	COAD
TCGA-AA-3846-01A	0.776903	Tumor	COAD
TCGA-AA-3544-01A	0.789364	Tumor	COAD
TCGA-AA-3956-01A	0.733717	Tumor	COAD
TCGA-AA-3532-01A	0.839829	Tumor	COAD
TCGA-AA-3955-01A	0.704824	Tumor	COAD
TCGA-CK-5912-01A	0.551709	Tumor	COAD
TCGA-AD-6895-01A	0.862239	Tumor	COAD
TCGA-AA-3556-01A	0.825994	Tumor	COAD
TCGA-CM-6678-01A	0.588997	Tumor	COAD
TCGA-AA-3851-01A	0.804144	Tumor	COAD
TCGA-CM-5860-01A	0.785234	Tumor	COAD
TCGA-A6-5661-01A	0.789617	Tumor	COAD
TCGA-AA-A02F-01A	0.435302	Tumor	COAD
TCGA-AA-3861-01A	0.779617	Tumor	COAD
TCGA-DM-A1DA-01A	0.533055	Tumor	COAD
TCGA-CM-6162-01A	0.854202	Tumor	COAD
TCGA-AA-3522-01A	0.740673	Tumor	COAD
TCGA-AA-A00U-01A	0.576803	Tumor	COAD
TCGA-F4-6807-01A	0.737352	Tumor	COAD
TCGA-AA-3930-01A	0.827129	Tumor	COAD
TCGA-AZ-6599-01A	0.577029	Tumor	COAD
TCGA-AA-3947-01A	0.724023	Tumor	COAD
TCGA-AA-3841-01A	0.638563	Tumor	COAD
TCGA-CM-6171-01A	0.615057	Tumor	COAD
TCGA-CM-4743-01A	0.880556	Tumor	COAD
TCGA-AA-3814-01A	0.780246	Tumor	COAD
TCGA-NH-A6GA-01A	0.653801	Tumor	COAD
TCGA-A6-2675-01A	0.764056	Tumor	COAD
TCGA-G4-6297-01A	0.704288	Tumor	COAD
TCGA-A6-5656-01B	0.262731	Tumor	COAD
TCGA-DM-A0X9-01A	0.639264	Tumor	COAD
TCGA-AA-3553-01A	0.822104	Tumor	COAD
TCGA-DM-A0XD-01A	0.778587	Tumor	COAD
TCGA-AA-3511-01A	0.663939	Tumor	COAD
TCGA-A6-A56B-01A	0.418188	Tumor	COAD
TCGA-A6-5667-01A	0.634279	Tumor	COAD
TCGA-AA-3866-01A	0.904007	Tumor	COAD
TCGA-AA-A017-01A	0.6501	Tumor	COAD
TCGA-CM-6674-01A	0.791898	Tumor	COAD
TCGA-DM-A1D8-01A	0.437097	Tumor	COAD
TCGA-CM-6170-01A	0.694858	Tumor	COAD
[truncated: 5,786 more rows]

## Sheet: Figure 2a
ID	StromalScore	ImmuneScore	ESTIMATEScore	TumorPurity	CancerType
TCGA-OR-A5JP-01A	-683.643	-702.831	-1386.47	0.920488	ACC
TCGA-OR-A5JG-01A	-771.006	-209.395	-980.4	0.895574	ACC
TCGA-OR-A5LG-01A	-473.473	280.543	-192.93	0.838284	ACC
TCGA-OR-A5JR-01A	-842.129	194.893	-647.236	0.872754	ACC
TCGA-OR-A5KU-01A	-940.547	-806.584	-1747.13	0.939876	ACC
TCGA-OR-A5LS-01A	-1293.92	-829.947	-2123.86	0.957316	ACC
TCGA-OR-A5L9-01A	-163.896	1026.51	862.612	0.744101	ACC
TCGA-OR-A5JQ-01A	-3.85632	703.707	699.85	0.759848	ACC
TCGA-OR-A5K4-01A	-1629.79	-834.337	-2464.13	0.970553	ACC
TCGA-OR-A5JL-01A	-1095.45	-48.9557	-1144.4	0.906024	ACC
TCGA-OR-A5LC-01A	-527.819	-412.742	-940.561	0.892957	ACC
TCGA-OR-A5K2-01A	-787.843	-117.536	-905.38	0.890621	ACC
TCGA-P6-A5OG-01A	882.932	1886.34	2769.28	0.530603	ACC
TCGA-OR-A5JW-01A	-935.758	-292.946	-1228.7	0.911192	ACC
TCGA-OR-A5KO-01A	-1421.77	-1022.05	-2443.82	0.96983	ACC
TCGA-OR-A5J8-01A	1495.65	1945.46	3441.11	0.44457	ACC
TCGA-PA-A5YG-01A	70.6292	1050.5	1121.13	0.71822	ACC
TCGA-OR-A5KV-01A	-1304.49	-1079.3	-2383.79	0.967645	ACC
TCGA-OR-A5L4-01A	-467.133	-123.164	-590.297	0.868644	ACC
TCGA-OR-A5KX-01A	-1274.91	-399.992	-1674.91	0.936203	ACC
TCGA-OR-A5L8-01A	-866.483	-1008.4	-1874.88	0.946115	ACC
TCGA-OR-A5JO-01A	711.667	1979.29	2690.96	0.540312	ACC
TCGA-OR-A5JA-01A	-1287.78	-248.604	-1536.38	0.928863	ACC
TCGA-OR-A5LO-01A	-1405.8	-1177.33	-2583.13	0.974612	ACC
TCGA-OR-A5JM-01A	-1359.74	-1106.46	-2466.2	0.970626	ACC
TCGA-OR-A5JV-01A	-53.2413	1426.47	1373.23	0.691985	ACC
TCGA-OR-A5JB-01A	-502.673	1795.63	1292.96	0.700443	ACC
TCGA-OR-A5LA-01A	-7.77874	1021.65	1013.88	0.729085	ACC
TCGA-OR-A5JE-01A	-704.577	88.5032	-616.073	0.870512	ACC
TCGA-OR-A5JZ-01A	-808.167	72.3198	-735.847	0.87903	ACC
TCGA-OR-A5KT-01A	377.124	1113.05	1490.17	0.679491	ACC
TCGA-OR-A5KZ-01A	-520.832	-190.887	-711.719	0.877335	ACC
TCGA-OR-A5LJ-01A	-1267.89	-219.365	-1487.26	0.926168	ACC
TCGA-OR-A5LB-01A	-1212.45	-951.355	-2163.81	0.958994	ACC
TCGA-OR-A5LT-01A	-1145.72	-594.569	-1740.29	0.939533	ACC
TCGA-OR-A5LD-01A	-1147.59	-896.158	-2043.75	0.95385	ACC
TCGA-OR-A5J2-01A	-493.368	-352.948	-846.316	0.886645	ACC
TCGA-PK-A5HB-01A	-877.386	-404.82	-1282.21	0.9144	ACC
TCGA-OR-A5JS-01A	-1315.48	-673.363	-1988.84	0.951399	ACC
TCGA-OR-A5K6-01A	-796.159	-16.9643	-813.123	0.884381	ACC
TCGA-OR-A5JY-01A	-957.66	99.9697	-857.691	0.887416	ACC
TCGA-OR-A5JT-01A	-1003	-290.905	-1293.91	0.915093	ACC
TCGA-PK-A5H8-01A	-864.737	-40.5194	-905.257	0.890613	ACC
TCGA-OR-A5JX-01A	-778.474	-168.618	-947.092	0.893388	ACC
TCGA-OR-A5LK-01A	-157.375	1639.6	1482.23	0.680346	ACC
TCGA-P6-A5OF-01A	-644.818	-342.538	-987.356	0.896028	ACC
TCGA-OR-A5JI-01A	63.73	498.599	562.329	0.772816	ACC
TCGA-OR-A5K5-01A	-1189.55	-492.167	-1681.71	0.936554	ACC
TCGA-OR-A5JC-01A	-708.931	-65.8011	-774.732	0.881737	ACC
TCGA-OR-A5KW-01A	-935.317	-767.477	-1702.79	0.937634	ACC
TCGA-OR-A5JJ-01A	-1094.15	-579.025	-1673.17	0.936113	ACC
TCGA-OR-A5JD-01A	-567.625	613.336	45.711	0.818675	ACC
TCGA-OR-A5LM-01A	-1090.54	-296.046	-1386.59	0.920494	ACC
TCGA-PK-A5HA-01A	106.936	917.822	1024.76	0.727991	ACC
TCGA-OR-A5JF-01A	-857.843	-670.275	-1528.12	0.928413	ACC
TCGA-OR-A5LH-01A	-1048.75	126.051	-922.703	0.891774	ACC
TCGA-OR-A5K1-01A	-601.918	132.215	-469.703	0.859738	ACC
TCGA-OR-A5LN-01A	-481.497	1114.22	632.72	0.766217	ACC
TCGA-OR-A5LE-01A	-1642.08	-1124.16	-2766.24	0.980278	ACC
TCGA-OR-A5L3-01A	-1041.49	-238.049	-1279.54	0.914241	ACC
TCGA-OU-A5PI-01A	-527.328	-700.678	-1228.01	0.91115	ACC
TCGA-OR-A5K8-01A	-1013.26	-324.365	-1337.63	0.917662	ACC
TCGA-OR-A5K0-01A	-1438.47	-554.931	-1993.4	0.951605	ACC
TCGA-OR-A5KY-01A	-391.838	-139.651	-531.489	0.864335	ACC
TCGA-OR-A5J9-01A	-939.177	-598.826	-1538	0.928951	ACC
TCGA-OR-A5J1-01A	-980.838	-147.469	-1128.31	0.905022	ACC
TCGA-OR-A5J5-01A	-1526.41	-549.525	-2075.93	0.955258	ACC
TCGA-OR-A5L6-01A	-746.188	249.347	-496.84	0.861765	ACC
TCGA-OR-A5LP-01A	173.014	481.425	654.439	0.764165	ACC
TCGA-OR-A5K9-01A	-947.233	-722.55	-1669.78	0.935938	ACC
TCGA-OR-A5J7-01A	-1082.27	-622.85	-1705.12	0.937752	ACC
TCGA-PK-A5H9-01A	-260.511	190.078	-70.4329	0.828345	ACC
TCGA-OR-A5LR-01A	-546.074	-22.9504	-569.025	0.867092	ACC
TCGA-OR-A5JK-01A	-191.956	1394.59	1202.63	0.709844	ACC
TCGA-OR-A5J6-01A	-606.365	562.506	-43.8584	0.826154	ACC
TCGA-OR-A5LL-01A	-947.004	-443.591	-1390.59	0.920724	ACC
TCGA-OR-A5K3-01A	-891.832	265.455	-626.377	0.871255	ACC
TCGA-OR-A5J3-01A	-1180.41	-646.093	-1826.5	0.943791	ACC
TCGA-OR-A5L5-01A	143.833	715.161	858.994	0.744455	ACC
TCGA-FD-A3SS-01A	-959.047	-407.01	-1366.06	0.919313	BLCA
TCGA-FD-A43S-01A	814.515	2278.09	3092.61	0.489791	BLCA
TCGA-UY-A78K-01A	-519.179	1802.27	1283.09	0.701476	BLCA
TCGA-DK-A2HX-01A	973.836	293.403	1267.24	0.703132	BLCA
TCGA-DK-A1A3-01A	234.657	675.005	909.662	0.739469	BLCA
TCGA-GC-A6I3-01A	-204.217	1658.6	1454.39	0.683336	BLCA
TCGA-XF-AAMJ-01A	1197.94	622.286	1820.23	0.643162	BLCA
TCGA-GC-A6I1-01A	-166.535	2363.55	2197.02	0.599849	BLCA
TCGA-ZF-A9RL-01A	-2183.09	-892.755	-3075.84	0.988244	BLCA
TCGA-DK-A3IL-01A	-770.869	-256.519	-1027.39	0.898622	BLCA
TCGA-E7-A6MF-01A	-1827.78	-280.299	-2108.08	0.956643	BLCA
TCGA-BT-A20R-01A	855.208	597.405	1452.61	0.683526	BLCA
TCGA-H4-A2HQ-01A	-1725.92	-332.508	-2058.43	0.954495	BLCA
TCGA-GV-A3QH-01A	-2210.88	-724.732	-2935.61	0.984887	BLCA
TCGA-4Z-AA82-01A	-176.804	334.42	157.616	0.809132	BLCA
TCGA-E7-A4XJ-01A	-1359.1	-463.015	-1822.11	0.943578	BLCA
TCGA-XF-A8HE-01A	-256.597	1333.84	1077.24	0.722688	BLCA
TCGA-XF-A9T0-01A	-198.411	646.393	447.982	0.783358	BLCA
TCGA-FD-A5BT-01A	1479.6	2384.27	3863.87	0.388164	BLCA
TCGA-FD-A3SN-01A	-291.504	319.146	27.6422	0.820195	BLCA
TCGA-G2-AA3C-01A	-17.8169	2028.16	2010.34	0.621546	BLCA
TCGA-HQ-A2OE-01A	-1744.66	-390.695	-2135.35	0.957802	BLCA
TCGA-BL-A3JM-01A	-569.622	-173.626	-743.249	0.879547	BLCA
TCGA-XF-AAN3-01A	283.165	738.868	1022.03	0.728265	BLCA
TCGA-FD-A3SR-01A	360.81	992.927	1353.74	0.694048	BLCA
TCGA-4Z-AA89-01A	-2155.5	-56.578	-2212.08	0.960978	BLCA
TCGA-G2-A2EO-01A	481.656	1423.16	1904.82	0.633605	BLCA
TCGA-ZF-AA5H-01A	-186.685	1290.92	1104.24	0.719943	BLCA
TCGA-BT-A20V-01A	-1647.19	474.658	-1172.53	0.907764	BLCA
TCGA-GC-A3WC-01A	-167.498	1756.53	1589.03	0.668773	BLCA
TCGA-GV-A3JV-01A	-177.854	631.491	453.637	0.782842	BLCA
TCGA-YF-AA3M-01A	-1496.89	-109.321	-1606.22	0.932612	BLCA
TCGA-FD-A3B5-01A	-767.462	-248.17	-1015.63	0.897863	BLCA
TCGA-CF-A47V-01A	-828.849	398.637	-430.212	0.856763	BLCA
TCGA-GU-A42P-01A	-1908.7	-959.548	-2868.25	0.983127	BLCA
TCGA-BT-A20T-01A	-43.6212	782.4	738.779	0.756121	BLCA
TCGA-XF-AAN0-01A	-432.461	926.258	493.798	0.77916	BLCA
TCGA-E7-A7DV-01A	594.749	2108.47	2703.22	0.538796	BLCA
TCGA-GV-A40E-01A	-583.738	413.349	-170.389	0.836476	BLCA
TCGA-FJ-A3Z9-01A	-1929.12	-719.988	-2649.11	0.976735	BLCA
TCGA-XF-A9ST-01A	-1452.3	-911.021	-2363.32	0.966882	BLCA
TCGA-FJ-A3ZF-01A	-1832.79	-1010.24	-2843.03	0.982443	BLCA
TCGA-YC-A89H-01A	-647.154	365.746	-281.407	0.845295	BLCA
TCGA-CF-A9FM-01A	-1516.53	228.343	-1288.19	0.914755	BLCA
TCGA-DK-A1AD-01A	-330.709	310.072	-20.6374	0.824229	BLCA
TCGA-G2-A2EK-01A	-894.752	344.955	-549.797	0.865683	BLCA
TCGA-E5-A2PC-01A	-1521.84	452.763	-1069.08	0.90129	BLCA
TCGA-C4-A0F1-01A	-369.147	320.486	-48.6612	0.826551	BLCA
TCGA-FD-A43N-01A	-40.5596	361.792	321.232	0.794787	BLCA
TCGA-BL-A13J-01A	129.16	-75.8223	53.3374	0.818031	BLCA
TCGA-FD-A3SO-01A	392.65	1016.38	1409.03	0.688182	BLCA
TCGA-XF-A8HD-01A	-255.664	1427.13	1171.47	0.713059	BLCA
TCGA-BT-A20X-01A	-224.509	458.895	234.386	0.802459	BLCA
TCGA-ZF-AA52-01A	845.625	1077.91	1923.54	0.631477	BLCA
TCGA-DK-AA76-01A	-1806.95	-1096.06	-2903.01	0.984047	BLCA
TCGA-GV-A3JW-01A	-1544.7	-980.656	-2525.35	0.972678	BLCA
TCGA-FD-A3N6-01A	-1047.72	322.408	-725.308	0.878291	BLCA
TCGA-CU-A5W6-01A	-941.047	162.966	-778.081	0.881968	BLCA
TCGA-DK-A2I4-01A	1198.74	2757.05	3955.79	0.375694	BLCA
TCGA-DK-AA6M-01A	-11.6308	1638.31	1626.68	0.664655	BLCA
TCGA-4Z-AA7Y-01A	-1714.96	-469.908	-2184.87	0.959866	BLCA
TCGA-DK-A3WY-01A	876.446	3045.03	3921.48	0.380357	BLCA
TCGA-E7-A3X6-01A	-640	1095.1	455.095	0.782709	BLCA
TCGA-K4-A3WV-01A	-1349.55	-826.818	-2176.37	0.959515	BLCA
TCGA-DK-A3IQ-01A	1736.59	399.772	2136.36	0.606949	BLCA
TCGA-ZF-AA56-01A	-169.914	1032.63	862.713	0.744091	BLCA
TCGA-CU-A3QU-01A	-2025.58	-382.048	-2407.63	0.968522	BLCA
TCGA-FD-A6TI-01A	-693.813	-21.9196	-715.732	0.877618	BLCA
TCGA-XF-A9T3-01A	517.936	1030.64	1548.58	0.673177	BLCA
TCGA-FD-A3B3-01A	730.395	1977.75	2708.14	0.538188	BLCA
TCGA-YF-AA3L-01A	-1288.21	-117.925	-1406.13	0.921612	BLCA
TCGA-SY-A9G0-01A	1111.33	705.344	1816.68	0.643561	BLCA
TCGA-ZF-A9R2-01A	-2415.77	-746.061	-3161.83	0.990095	BLCA
TCGA-GU-AATQ-01A	-1068.05	159.94	-908.112	0.890803	BLCA
TCGA-FD-A5C1-01A	700.287	1804.73	2505.02	0.563075	BLCA
TCGA-DK-A2I1-01A	807.109	1243.91	2051.01	0.616858	BLCA
TCGA-CF-A5U8-01A	-1747.8	-453.769	-2201.57	0.96055	BLCA
TCGA-UY-A9PB-01A	762.487	1938.48	2700.97	0.539075	BLCA
TCGA-DK-A3X1-01A	-523.508	119.633	-403.874	0.854763	BLCA
TCGA-DK-A1AC-01A	9.39823	953.613	963.011	0.734175	BLCA
TCGA-FD-A62N-01A	1359.82	3004.99	4364.8	0.31941	BLCA
TCGA-DK-AA75-01A	-1880.68	-726.947	-2607.62	0.975411	BLCA
TCGA-XF-A9SL-01A	1104.46	2043.38	3147.84	0.482706	BLCA
TCGA-XF-A9T4-01A	-717.557	635.053	-82.5046	0.829337	BLCA
TCGA-XF-AAN2-01A	-901.587	947.555	45.9689	0.818653	BLCA
TCGA-BT-A2LD-01A	-601.796	221.988	-379.808	0.852924	BLCA
TCGA-ZF-A9R1-01A	-1204	-139.389	-1343.39	0.917998	BLCA
TCGA-ZF-A9R9-01A	754.575	548.234	1302.81	0.69941	BLCA
TCGA-DK-A6AV-01A	-982.191	331.839	-650.352	0.872977	BLCA
TCGA-XF-AAMY-01A	186.34	211.03	397.369	0.787955	BLCA
TCGA-GU-A763-01A	-1937.93	-41.1229	-1979.05	0.950956	BLCA
TCGA-FD-A3B7-01A	1294.62	2134.58	3429.2	0.446135	BLCA
TCGA-FD-A3NA-01A	-321.969	697.25	375.281	0.789947	BLCA
TCGA-CF-A47T-01A	-1290.56	-516.098	-1806.66	0.942825	BLCA
TCGA-BT-A0S7-01A	-464.983	-68.3235	-533.306	0.864469	BLCA
TCGA-GC-A3BM-01A	-1496.36	-24.5586	-1520.92	0.92802	BLCA
TCGA-GD-A3OP-01A	18.7066	343.22	361.927	0.791147	BLCA
TCGA-SY-A9G5-01A	782.393	1707.58	2489.97	0.564899	BLCA
TCGA-KQ-A41S-01A	354.075	303.626	657.701	0.763856	BLCA
TCGA-4Z-AA7M-01A	-1042.81	-147.348	-1190.16	0.908846	BLCA
TCGA-FD-A3SJ-01A	-204.85	13.4972	-191.353	0.838158	BLCA
TCGA-E7-A677-01A	-1076.15	168.16	-907.989	0.890795	BLCA
TCGA-UY-A8OD-01A	555.963	981.733	1537.7	0.674357	BLCA
TCGA-DK-AA6L-01A	-922.38	831.167	-91.2126	0.83005	BLCA
TCGA-GD-A2C5-01A	-187.657	51.5639	-136.093	0.833706	BLCA
TCGA-K4-A4AC-01A	-524.368	965.252	440.884	0.784006	BLCA
TCGA-FD-A62O-01A	-861.111	-415.858	-1276.97	0.914088	BLCA
TCGA-BT-A2LB-01A	231.654	1019.96	1251.61	0.704762	BLCA
TCGA-FD-A3N5-01A	-901.107	366.07	-535.036	0.864596	BLCA
TCGA-G2-A3VY-01A	-2047.94	-988.25	-3036.19	0.987337	BLCA
TCGA-DK-A1AA-01A	-1420.46	71.8701	-1348.59	0.918301	BLCA
TCGA-XF-A9SY-01A	567.899	2091.54	2659.44	0.544199	BLCA
TCGA-DK-AA6Q-01A	-1509	1085.89	-423.104	0.856224	BLCA
TCGA-G2-A2EL-01A	-2038.14	-1566.25	-3604.39	0.997121	BLCA
TCGA-E7-A6ME-01A	-1587.86	211.975	-1375.88	0.919879	BLCA
TCGA-HQ-A2OF-01A	-1684.28	-901.656	-2585.94	0.974704	BLCA
TCGA-FD-A6TF-01A	461.097	442.853	903.95	0.740033	BLCA
TCGA-FD-A3SP-01A	1688.8	1926.9	3615.7	0.42147	BLCA
TCGA-BT-A20P-01A	-1486.99	-371.814	-1858.81	0.945348	BLCA
TCGA-GV-A40G-01A	-1810.58	-650.68	-2461.26	0.970451	BLCA
TCGA-CF-A47S-01A	-1479.52	267.808	-1211.71	0.910162	BLCA
TCGA-XF-A9T2-01A	-164.392	-72.4516	-236.844	0.841782	BLCA
TCGA-CF-A9FH-01A	-1917.65	-248.688	-2166.34	0.959099	BLCA
TCGA-ZF-AA4X-01A	-2431.17	-357.684	-2788.86	0.980928	BLCA
TCGA-XF-AAMQ-01A	-686.999	1150.11	463.114	0.781976	BLCA
TCGA-CF-A3MH-01A	-1946.09	-104.194	-2050.28	0.954138	BLCA
TCGA-DK-AA6W-01A	-1173.3	-64.0675	-1237.36	0.911715	BLCA
TCGA-KQ-A41O-01A	-2500.48	-1425.46	-3925.94	0.999588	BLCA
TCGA-FJ-A3Z7-01A	131.85	363.661	495.511	0.779003	BLCA
TCGA-S5-AA26-01A	-1874.07	-583.139	-2457.21	0.970307	BLCA
TCGA-FD-A3B4-01A	147.576	1363.66	1511.24	0.677219	BLCA
TCGA-GC-A3OO-01A	-24.0892	415.238	391.149	0.788516	BLCA
TCGA-XF-A9SP-01A	940.467	849.203	1789.67	0.64659	BLCA
TCGA-FD-A3SL-01A	1129.43	753.233	1882.66	0.636118	BLCA
TCGA-FD-A6TB-01A	488.817	1964.65	2453.47	0.569312	BLCA
TCGA-FD-A6TA-01A	538.892	1264.6	1803.49	0.645041	BLCA
TCGA-XF-A8HB-01A	-1905.5	-385.083	-2290.58	0.964102	BLCA
TCGA-UY-A8OB-01A	-1272.3	579.832	-692.469	0.875976	BLCA
TCGA-GU-A767-01A	-356.234	-97.8674	-454.101	0.858566	BLCA
TCGA-FD-A43U-01A	1032.97	2300.73	3333.71	0.458636	BLCA
TCGA-DK-AA6T-01A	-123.743	2166.11	2042.36	0.617857	BLCA
TCGA-5N-A9KI-01A	-7.99898	746.452	738.453	0.756152	BLCA
TCGA-XF-A8HF-01A	-174.587	487.628	313.041	0.795516	BLCA
TCGA-UY-A78L-01A	-233.6	226.443	-7.15747	0.823106	BLCA
TCGA-FD-A5C0-01A	-429.242	211.868	-217.373	0.840235	BLCA
TCGA-UY-A9PE-01A	-514.955	-246.426	-761.381	0.88081	BLCA
TCGA-K4-A6FZ-01A	-908.922	920.955	12.0336	0.821503	BLCA
TCGA-DK-A3IK-01A	-393.413	-10.8227	-404.236	0.85479	BLCA
TCGA-LC-A66R-01A	-268.929	1535.7	1266.77	0.703181	BLCA
TCGA-GU-A762-01A	436.633	2382.66	2819.3	0.524365	BLCA
TCGA-4Z-AA7O-01A	-612.244	655.317	43.0727	0.818897	BLCA
TCGA-DK-A6B5-01A	-930.16	784.455	-145.706	0.834485	BLCA
TCGA-C4-A0F0-01A	-175.82	854.358	678.538	0.761878	BLCA
TCGA-UY-A78N-01A	-1171.74	-868.604	-2040.34	0.9537	BLCA
TCGA-G2-AA3F-01A	-1119.64	-443.429	-1563.07	0.930307	BLCA
TCGA-ZF-AA53-01A	655.192	1688.68	2343.87	0.582463	BLCA
TCGA-LT-A8JT-01A	-1479.28	173.822	-1305.46	0.915776	BLCA
TCGA-XF-A8HI-01A	-1524.65	29.6361	-1495.02	0.926597	BLCA
TCGA-FJ-A3ZE-01A	-2030.73	-1007.77	-3038.5	0.987391	BLCA
TCGA-FD-A3SM-01A	153.98	-40.2862	113.693	0.812903	BLCA
TCGA-DK-AA6X-01A	-559.67	877.955	318.284	0.795049	BLCA
TCGA-XF-A9SJ-01A	216.551	1409.93	1626.48	0.664677	BLCA
TCGA-CF-A7I0-01A	-470.161	101.897	-368.264	0.852038	BLCA
TCGA-GD-A3OQ-01A	-1176.58	-98.5984	-1275.18	0.913982	BLCA
TCGA-CU-A0YO-01A	-332.803	879.209	546.406	0.774297	BLCA
TCGA-DK-AA71-01A	-1246.96	-220.356	-1467.32	0.92506	BLCA
TCGA-CF-A9FL-01A	-351.908	24.906	-327.002	0.848852	BLCA
TCGA-ZF-AA5N-01A	-1525.69	-156.607	-1682.29	0.936583	BLCA
TCGA-UY-A9PF-01A	-445.586	474.891	29.3048	0.820055	BLCA
TCGA-UY-A78P-01A	201.588	1990.77	2192.36	0.600396	BLCA
TCGA-CF-A1HR-01A	-799.68	395.016	-404.664	0.854823	BLCA
TCGA-DK-A3IN-01A	480.691	1026.31	1507	0.677677	BLCA
TCGA-UY-A9PH-01A	237.913	2026.44	2264.36	0.591911	BLCA
TCGA-GD-A76B-01A	-718.085	1395.74	677.658	0.761962	BLCA
TCGA-ZF-AA58-01A	831.614	2407.36	3238.97	0.470948	BLCA
TCGA-ZF-AA4V-01A	-449.271	858.98	409.709	0.786838	BLCA
TCGA-DK-AA6R-01A	-897.144	203.67	-693.474	0.876047	BLCA
TCGA-FT-A61P-01A	665.392	1201.6	1866.99	0.637891	BLCA
TCGA-2F-A9KQ-01A	-1209.53	-566.562	-1776.1	0.94132	BLCA
TCGA-K4-A54R-01A	249.367	1383.31	1632.67	0.663997	BLCA
TCGA-FD-A62S-01A	1227.4	1429.63	2657.03	0.544496	BLCA
TCGA-ZF-A9R3-01A	-1180.82	254.084	-926.739	0.892042	BLCA
TCGA-BT-A42F-01A	-202.758	2063.22	1860.46	0.638628	BLCA
TCGA-K4-A83P-01A	1137.11	2525.11	3662.22	0.415268	BLCA
TCGA-K4-A5RJ-01A	478.39	2799.67	3278.06	0.465879	BLCA
TCGA-XF-A9SX-01A	976.859	1910.58	2887.44	0.515822	BLCA
TCGA-KQ-A41N-01A	-1235.88	-731.338	-1967.22	0.950417	BLCA
TCGA-DK-A1AE-01A	-1227.96	-360.811	-1588.77	0.931684	BLCA
TCGA-DK-A3WX-01A	118.312	1444.85	1563.17	0.671591	BLCA
TCGA-DK-A3WW-01A	-433.233	1972.1	1538.87	0.67423	BLCA
TCGA-XF-A9SK-01A	745.468	1242.06	1987.53	0.624166	BLCA
TCGA-KQ-A41R-01A	-1301.52	-346.579	-1648.1	0.934812	BLCA
TCGA-CF-A3MG-01A	-2138.41	-593.729	-2732.14	0.979276	BLCA
TCGA-CU-A0YR-01A	131.122	1300.32	1431.44	0.685791	BLCA
TCGA-UY-A78M-01A	-299.916	-233.205	-533.121	0.864455	BLCA
TCGA-CF-A5UA-01A	-1542.58	-216.487	-1759.07	0.940473	BLCA
TCGA-ZF-A9RN-01A	-1127.83	1052.1	-75.734	0.828781	BLCA
TCGA-4Z-AA81-01A	-1263.72	810.718	-452.998	0.858483	BLCA
TCGA-E7-A8O8-01A	-1416.49	-203.833	-1620.32	0.933357	BLCA
TCGA-BL-A0C8-01B	-904.413	-842.331	-1746.74	0.939857	BLCA
TCGA-GC-A3RB-01A	-1313.56	-180.505	-1494.07	0.926544	BLCA
TCGA-BT-A20O-01A	1046.84	3085.37	4132.2	0.351572	BLCA
TCGA-G2-A2ES-01A	-27.8486	860.904	833.055	0.746992	BLCA
TCGA-DK-AA6P-01A	-1602.55	-780.903	-2383.45	0.967632	BLCA
TCGA-FD-A43P-01A	-257.725	1959.09	1701.36	0.656424	BLCA
TCGA-2F-A9KT-01A	-936.478	-92.5685	-1029.05	0.898729	BLCA
TCGA-CF-A9FF-01A	-623.971	465.35	-158.621	0.835528	BLCA
TCGA-UY-A9PA-01A	-1624.02	831.017	-793.002	0.882998	BLCA
TCGA-E7-A7DU-01A	-1530.46	-176.264	-1706.73	0.937834	BLCA
TCGA-2F-A9KW-01A	-19.428	357.037	337.609	0.793325	BLCA
TCGA-4Z-AA87-01A	-805.221	703.974	-101.247	0.830871	BLCA
TCGA-GU-A42Q-01A	-1424.23	-512.97	-1937.2	0.949037	BLCA
TCGA-E7-A97P-01A	126.92	1731.94	1858.86	0.63881	BLCA
TCGA-XF-AAMG-01A	-177.386	-12.7456	-190.132	0.83806	BLCA
TCGA-BT-A3PH-01A	-991.738	-376.585	-1368.32	0.919444	BLCA
TCGA-ZF-AA4R-01A	166.407	-113.348	53.0596	0.818055	BLCA
TCGA-ZF-AA5P-01A	732.584	949.525	1682.11	0.658554	BLCA
TCGA-DK-A3X2-01A	-1793.68	-937.432	-2731.11	0.979246	BLCA
TCGA-YC-A8S6-01A	608.141	1324.53	1932.67	0.630437	BLCA
TCGA-K4-A4AB-01B	162.011	552.74	714.751	0.758424	BLCA
TCGA-GC-A3RC-01A	-397.937	1418.82	1020.88	0.728381	BLCA
TCGA-BL-A0C8-01A	-522.501	-171.227	-693.728	0.876065	BLCA
TCGA-GU-AATP-01A	528.476	759.839	1288.32	0.700929	BLCA
TCGA-CF-A1HS-01A	-625.26	620.667	-4.5923	0.822893	BLCA
TCGA-ZF-AA4U-01A	-2230.36	-269.353	-2499.71	0.971798	BLCA
TCGA-GV-A3QF-01A	-1691.21	-427.059	-2118.27	0.957078	BLCA
TCGA-GC-A4ZW-01A	-1656.92	-541.121	-2198.04	0.960406	BLCA
TCGA-ZF-A9RD-01A	-194.945	1846.24	1651.3	0.66195	BLCA
TCGA-GU-A766-01A	241.306	2419.84	2661.15	0.543989	BLCA
TCGA-G2-A2EF-01A	-664.04	1658.1	994.06	0.731073	BLCA
TCGA-FD-A5BY-01A	-180.178	437.016	256.838	0.800488	BLCA
TCGA-CF-A8HX-01A	-1586.19	-472.466	-2058.66	0.954505	BLCA
TCGA-GV-A6ZA-01A	-1343.91	401.674	-942.239	0.893068	BLCA
TCGA-DK-A1A5-01A	333.826	384.213	718.04	0.75811	BLCA
TCGA-4Z-AA7N-01A	826.394	2590.58	3416.97	0.447741	BLCA
TCGA-GC-A3RD-01A	-1157.76	-101.525	-1259.28	0.913032	BLCA
TCGA-G2-A3IE-01A	-1339.58	-122.411	-1461.99	0.924763	BLCA
TCGA-FD-A5BZ-01A	1017.45	156.963	1174.41	0.712756	BLCA
TCGA-BT-A3PJ-01A	-627.026	1041.06	414.032	0.786446	BLCA
TCGA-CU-A72E-01A	-147.833	294.846	147.013	0.810045	BLCA
TCGA-ZF-A9RM-01A	-2483.28	-852.493	-3335.77	0.993356	BLCA
TCGA-FD-A6TH-01A	31.6717	155.857	187.528	0.806544	BLCA
TCGA-GD-A3OS-01A	-395.2	-49.4598	-444.66	0.857855	BLCA
TCGA-DK-A3IS-01A	-1812.52	-170.737	-1983.26	0.951147	BLCA
TCGA-K4-A3WS-01A	1127.38	1241.81	2369.19	0.579438	BLCA
TCGA-4Z-AA7R-01A	-948.086	-654.35	-1602.44	0.932411	BLCA
TCGA-DK-A6B1-01A	-1211.33	-389.907	-1601.23	0.932347	BLCA
TCGA-GV-A3QI-01A	-1847.24	-1152.23	-2999.47	0.986468	BLCA
TCGA-DK-A6AW-01A	-1107.47	-292.051	-1399.52	0.921235	BLCA
TCGA-BT-A20W-01A	-601.782	608.786	7.0045	0.821924	BLCA
TCGA-DK-A3IU-01A	916.327	2728.75	3645.08	0.417556	BLCA
TCGA-GC-A3YS-01A	486.314	935.854	1422.17	0.686781	BLCA
TCGA-4Z-AA7Q-01A	-495.305	1803.21	1307.9	0.698875	BLCA
TCGA-LT-A5Z6-01A	-1793.8	75.4406	-1718.36	0.938425	BLCA
TCGA-GC-A3I6-01A	-483.204	834.189	350.986	0.792129	BLCA
TCGA-E7-A5KF-01A	-2382.78	-525.07	-2907.85	0.984173	BLCA
TCGA-DK-A3IM-01A	-1737.81	-640.507	-2378.32	0.967442	BLCA
TCGA-CF-A47X-01A	-1770.71	-601.738	-2372.45	0.967223	BLCA
TCGA-BT-A2LA-01A	-1389.67	-1427.67	-2817.35	0.981733	BLCA
TCGA-GV-A3QK-01B	-1236.81	907.372	-329.438	0.849041	BLCA
TCGA-FD-A6TD-01A	286.516	1630.47	1916.99	0.632222	BLCA
TCGA-XF-AAMX-01A	-374.569	-238.762	-613.331	0.870314	BLCA
TCGA-ZF-A9R5-01A	-1721.14	-74.7317	-1795.87	0.942295	BLCA
TCGA-XF-A8HC-01A	-2014.47	-930.612	-2945.08	0.985127	BLCA
TCGA-ZF-A9RF-01A	-737.581	1893.31	1155.73	0.714676	BLCA
TCGA-H4-A2HO-01A	-794.412	548.859	-245.553	0.842471	BLCA
TCGA-BT-A42E-01A	-496.582	1698.08	1201.5	0.709961	BLCA
TCGA-FD-A5BU-01A	487.688	1312.3	1799.98	0.645435	BLCA
TCGA-XF-A9T6-01A	-1196.29	309.864	-886.422	0.889352	BLCA
TCGA-ZF-AA4T-01A	-1756.67	-370.693	-2127.36	0.957464	BLCA
TCGA-FD-A3B6-01A	-181.362	1717.41	1536.05	0.674535	BLCA
TCGA-4Z-AA80-01A	-1707.03	-462.706	-2169.73	0.95924	BLCA
TCGA-XF-A9SW-01A	1485.87	1153.28	2639.15	0.546696	BLCA
TCGA-E7-A5KE-01A	-2170.4	-952.803	-3123.2	0.989283	BLCA
TCGA-DK-AA6S-01A	778.746	1141.33	1920.08	0.63187	BLCA
TCGA-FD-A5BR-01A	-136.454	1051.88	915.425	0.738899	BLCA
TCGA-FD-A6TC-01A	295.965	139.516	435.481	0.784498	BLCA
TCGA-XF-AAN1-01A	-1451.32	-125.1	-1576.42	0.931024	BLCA
TCGA-DK-A3IV-01A	-1486.97	1267.45	-219.52	0.840406	BLCA
TCGA-PQ-A6FN-01A	-516.959	705.171	188.212	0.806484	BLCA
TCGA-K4-A5RI-01A	-566.837	227.943	-338.894	0.849773	BLCA
TCGA-ZF-A9R7-01A	-949.1	2017.43	1068.33	0.723591	BLCA
TCGA-XF-A9SM-01A	665.642	2458.07	3123.71	0.485805	BLCA
TCGA-FD-A6TE-01A	-1903.61	-88.5648	-1992.17	0.95155	BLCA
TCGA-XF-AAME-01A	1564.08	2373.79	3937.87	0.37813	BLCA
TCGA-BT-A42C-01A	-1727.46	-438.059	-2165.52	0.959065	BLCA
TCGA-CF-A47Y-01A	-1621.76	-374.328	-1996.09	0.951726	BLCA
TCGA-E7-A519-01A	-779.311	1314.01	534.702	0.775383	BLCA
TCGA-FD-A43Y-01A	77.5494	805.228	882.778	0.74212	BLCA
TCGA-BL-A5ZZ-01A	934.883	1252.5	2187.38	0.60098	BLCA
TCGA-CF-A3MF-01A	-1288.25	-262.887	-1551.14	0.929663	BLCA
TCGA-FD-A3B8-01A	1655.23	2688.33	4343.56	0.322363	BLCA
TCGA-BL-A13I-01B	1141.87	2073.92	3215.78	0.473949	BLCA
TCGA-DK-A1A7-01A	-1072.74	58.4353	-1014.3	0.897777	BLCA
TCGA-DK-A1A6-01A	-458.747	976.025	517.279	0.776995	BLCA
TCGA-DK-A6B2-01A	626.518	1291.47	1917.98	0.632109	BLCA
TCGA-DK-AA74-01A	1431.35	2383.33	3814.69	0.394807	BLCA
TCGA-ZF-AA4N-01A	-775.163	767.494	-7.66806	0.823149	BLCA
TCGA-BT-A0YX-01A	-518.481	954.636	436.155	0.784436	BLCA
TCGA-R3-A69X-01A	497.719	1287.27	1784.99	0.647114	BLCA
TCGA-XF-AAMW-01A	-433.077	814.153	381.076	0.789425	BLCA
TCGA-C4-A0EZ-01A	-1288.09	-1109.48	-2397.57	0.968153	BLCA
TCGA-E7-A678-01A	-1878.64	19.6547	-1858.99	0.945357	BLCA
TCGA-G2-A3IB-01A	-1436.49	-219.305	-1655.8	0.935213	BLCA
TCGA-BL-A13J-01B	-202.406	96.0761	-106.33	0.831286	BLCA
TCGA-DK-A3IT-01A	-54.1807	528.816	474.635	0.780921	BLCA
TCGA-MV-A51V-01A	-1222.18	-551.232	-1773.42	0.941187	BLCA
TCGA-UY-A78O-01A	-868.173	-26.6119	-894.785	0.889912	BLCA
TCGA-FD-A6TK-01A	903.994	1597.62	2501.61	0.563487	BLCA
TCGA-4Z-AA83-01A	-832.598	470.043	-362.555	0.851599	BLCA
TCGA-DK-A2I6-01A	-935.734	-228.048	-1163.78	0.907225	BLCA
TCGA-XF-AAN4-01A	1629.46	2066.01	3695.47	0.410824	BLCA
TCGA-CF-A27C-01A	-2153.1	-413.002	-2566.1	0.97405	BLCA
TCGA-5N-A9KM-01A	-64.9539	880.921	815.967	0.748657	BLCA
TCGA-BT-A20U-01A	-334.141	200.452	-133.689	0.833511	BLCA
TCGA-YC-A9TC-01A	-930.661	-161.306	-1091.97	0.90274	BLCA
TCGA-E7-A6MD-01A	66.1001	1096.36	1162.46	0.713985	BLCA
TCGA-K4-A5RH-01A	890.765	2492.61	3383.37	0.452145	BLCA
TCGA-XF-AAMH-01A	-864.897	-589.502	-1454.4	0.924338	BLCA
TCGA-DK-A1AB-01A	903.635	978.751	1882.39	0.636149	BLCA
TCGA-E5-A4TZ-01A	-1972.42	-262.893	-2235.31	0.961916	BLCA
TCGA-FD-A43X-01A	-1787.63	-497.818	-2285.45	0.963901	BLCA
TCGA-XF-A9SU-01A	455.123	960.729	1415.85	0.687455	BLCA
TCGA-BT-A20N-01A	-1018.69	-670.306	-1688.99	0.936928	BLCA
TCGA-BT-A20J-01A	-325.638	1765.85	1440.21	0.684854	BLCA
TCGA-E7-A4IJ-01A	-1332.88	539.701	-793.179	0.883011	BLCA
TCGA-CF-A47W-01A	-1625.76	-363.171	-1988.93	0.951403	BLCA
TCGA-XF-A9SV-01A	173.716	-57.3714	116.345	0.812677	BLCA
TCGA-K4-AAQO-01A	451.563	844.324	1295.89	0.700136	BLCA
TCGA-CU-A3YL-01A	-959.664	-108.192	-1067.86	0.901212	BLCA
TCGA-DK-A2I2-01A	247.889	1598.36	1846.25	0.640233	BLCA
TCGA-4Z-AA84-01A	-1001.75	-335.516	-1337.27	0.917642	BLCA
TCGA-DK-A1AF-01A	1233.02	1748.24	2981.25	0.503976	BLCA
TCGA-E5-A4U1-01A	-2035.78	-934.833	-2970.62	0.985764	BLCA
TCGA-BT-A20Q-01A	415.625	1056.77	1472.4	0.681403	BLCA
TCGA-ZF-A9R4-01A	-1579.68	186.83	-1392.85	0.920853	BLCA
TCGA-KQ-A41Q-01A	-1406.08	-404.431	-1810.51	0.943013	BLCA
TCGA-E7-A8O7-01A	-1311.33	651.271	-660.063	0.873672	BLCA
TCGA-ZF-AA4W-01A	-1277.87	6.44852	-1271.42	0.913758	BLCA
TCGA-XF-AAN7-01A	-154.765	63.0792	-91.6863	0.830089	BLCA
TCGA-XF-A8HH-01A	230.014	313.873	543.886	0.774531	BLCA
TCGA-FD-A5BX-01A	820.413	1854.01	2674.42	0.542353	BLCA
TCGA-ZF-A9RE-01A	-1995.31	-326.924	-2322.23	0.965325	BLCA
TCGA-FT-A3EE-01A	-1058.36	-232.032	-1290.39	0.914885	BLCA
TCGA-XF-A9T5-01A	109.217	2143.32	2252.54	0.593308	BLCA
TCGA-XF-AAML-01A	-1948.31	244.488	-1703.82	0.937686	BLCA
TCGA-BT-A3PK-01A	305.754	1001.54	1307.3	0.698939	BLCA
TCGA-CF-A3MI-01A	-1022.59	348.38	-674.209	0.87468	BLCA
TCGA-E7-A541-01A	-813.517	1268.13	454.616	0.782753	BLCA
TCGA-ZF-AA54-01A	873.51	1761.58	2635.09	0.547194	BLCA
TCGA-XF-AAMZ-01A	-973.091	314.198	-658.893	0.873588	BLCA
TCGA-CF-A8HY-01A	-1611.36	-88.2063	-1699.56	0.937469	BLCA
TCGA-GV-A3QG-01A	1356.61	2693.81	4050.42	0.362784	BLCA
TCGA-DK-A6B6-01A	-1442.2	787.721	-654.482	0.873273	BLCA
TCGA-DK-A6B0-01A	-1725.26	-210.028	-1935.29	0.948949	BLCA
TCGA-E7-A97Q-01A	-153.017	307.982	154.965	0.80936	BLCA
TCGA-2F-A9KP-01A	-1629.49	-673.722	-2303.21	0.964593	BLCA
TCGA-FD-A62P-01A	160.621	1161.73	1322.35	0.697357	BLCA
TCGA-XF-A8HG-01A	-1633.78	-475.818	-2109.6	0.956708	BLCA
TCGA-4Z-AA86-01A	648.444	1863.87	2512.31	0.562189	BLCA
TCGA-GD-A6C6-01A	-1021.71	171.408	-850.298	0.886915	BLCA
TCGA-G2-A2EJ-01A	-1303.6	409.377	-894.226	0.889875	BLCA
TCGA-UY-A9PD-01A	-253.706	-35.5333	-289.239	0.845908	BLCA
TCGA-S5-A6DX-01A	361.655	1886.39	2248.05	0.593839	BLCA
TCGA-FD-A3SQ-01A	803.649	891.732	1695.38	0.657086	BLCA
TCGA-DK-AA77-01A	-1414.65	505.382	-909.265	0.89088	BLCA
TCGA-BL-A13I-01A	758.411	2191.34	2949.75	0.507965	BLCA
TCGA-K4-A6MB-01A	-434.249	-193.018	-627.267	0.871319	BLCA
TCGA-ZF-AA51-01A	64.2791	1449.62	1513.9	0.676932	BLCA
TCGA-E7-A7PW-01A	-1854.81	-128.546	-1983.35	0.951151	BLCA
TCGA-E7-A85H-01A	-534.749	608.032	73.2825	0.816344	BLCA
TCGA-XF-AAMR-01A	575.699	581.02	1156.72	0.714575	BLCA
TCGA-FD-A6TG-01A	538.663	853.007	1391.67	0.690028	BLCA
TCGA-2F-A9KO-01A	-114.71	1489.95	1375.24	0.691772	BLCA
TCGA-HQ-A5ND-01A	-1676.88	-152.018	-1828.89	0.943907	BLCA
TCGA-G2-AA3B-01A	-1704.89	307.163	-1397.73	0.921132	BLCA
TCGA-PQ-A6FI-01A	-1190.51	473.276	-717.233	0.877724	BLCA
TCGA-C4-A0F7-01A	-942.929	-441.194	-1384.12	0.920353	BLCA
TCGA-FD-A5BS-01A	1668.04	3163.17	4831.21	0.253835	BLCA
TCGA-GV-A3JX-01A	-1269.51	627.408	-642.103	0.872386	BLCA
TCGA-XF-AAMT-01A	849.387	1036.98	1886.37	0.635698	BLCA
TCGA-XF-A9T8-01A	368.48	1994.6	2363.08	0.580169	BLCA
TCGA-4Z-AA7S-01A	-1366.91	-595.966	-1962.88	0.950219	BLCA
TCGA-XF-A9SH-01A	-872.79	143.136	-729.654	0.878596	BLCA
TCGA-DK-A1AG-01A	-1746.39	195.008	-1551.38	0.929677	BLCA
TCGA-2F-A9KR-01A	-1434.53	-211.084	-1645.62	0.934683	BLCA
TCGA-DK-AA6U-01A	-1853.48	-396.606	-2250.08	0.962506	BLCA
TCGA-C4-A0F6-01A	-373.976	113.371	-260.606	0.843659	BLCA
TCGA-K4-A3WU-01B	182.863	1559.42	1742.29	0.651881	BLCA
TCGA-CU-A0YN-01A	-111.974	916.207	804.233	0.749798	BLCA
TCGA-FJ-A871-01A	-841.27	-484.849	-1326.12	0.91699	BLCA
TCGA-G2-A2EC-01A	361.268	971.443	1332.71	0.696266	BLCA
TCGA-FD-A5BV-01A	-1057.99	-451.985	-1509.98	0.92742	BLCA
TCGA-E7-A7XN-01A	-895.761	1910.4	1014.64	0.729008	BLCA
TCGA-GU-A764-01A	294.308	1444.48	1738.79	0.65227	BLCA
TCGA-XF-AAN8-01A	2132.96	2204.07	4337.04	0.323269	BLCA
TCGA-XF-A9SZ-01A	627.366	845.082	1472.45	0.681398	BLCA
TCGA-GU-AATO-01A	-86.5546	1160.58	1074.03	0.723013	BLCA
TCGA-ZF-A9RC-01A	3.94494	-232.365	-228.42	0.841113	BLCA
TCGA-ZF-A9R0-01A	-607.417	393.933	-213.483	0.839926	BLCA
TCGA-KQ-A41P-01A	-76.3912	540.716	464.325	0.781865	BLCA
TCGA-4Z-AA7W-01A	-58.6985	2474.39	2415.7	0.573861	BLCA
TCGA-HQ-A5NE-01A	-437.227	354.064	-83.1638	0.829391	BLCA
TCGA-CU-A3KJ-01A	-1046.27	435.527	-610.741	0.870126	BLCA
TCGA-UY-A8OC-01A	350.607	328.115	678.723	0.76186	BLCA
TCGA-E7-A3Y1-01A	-1267.53	-106.496	-1374.03	0.919773	BLCA
TCGA-XF-AAN5-01A	-563.462	1452.01	888.546	0.741552	BLCA
TCGA-G2-AA3D-01A	-2080.1	-342.065	-2422.17	0.969051	BLCA
TCGA-GU-A42R-01A	-1597.18	-648.767	-2245.95	0.962341	BLCA
TCGA-XF-A9SI-01A	726.738	2807.12	3533.86	0.432334	BLCA
TCGA-GV-A3JZ-01A	-360.158	125.122	-235.036	0.841638	BLCA
TCGA-E9-A1NI-01A	727.673	202.124	929.796	0.737476	BRCA
TCGA-A1-A0SP-01A	-7.14479	1071.13	1063.98	0.724031	BRCA
TCGA-A8-A06X-01A	302.469	580.905	883.374	0.742061	BRCA
TCGA-E2-A14T-01A	-50.0717	314.916	264.845	0.799783	BRCA
TCGA-AC-A8OS-01A	1114.73	1093.14	2207.87	0.598574	BRCA
TCGA-A8-A09K-01A	-611.268	761.795	150.527	0.809743	BRCA
TCGA-OL-A5RY-01A	1332.45	2372.67	3705.11	0.409533	BRCA
TCGA-BH-A0DG-01A	1386.53	1184.5	2571.03	0.55504	BRCA
TCGA-B6-A0I9-01A	-357.199	301.577	-55.6221	0.827126	BRCA
TCGA-A2-A0CP-01A	1036.02	422.852	1458.87	0.682855	BRCA
TCGA-A8-A07S-01A	211.381	221.023	432.404	0.784778	BRCA
TCGA-AO-A12H-01A	-58.7614	164.488	105.726	0.813584	BRCA
TCGA-AR-A1AU-01A	548.603	94.4591	643.062	0.765241	BRCA
TCGA-D8-A1X9-01A	898.615	758.946	1657.56	0.661261	BRCA
TCGA-A8-A07R-01A	-622.755	-151.388	-774.142	0.881696	BRCA
TCGA-AO-A12C-01A	1114.64	-79.8936	1034.75	0.726985	BRCA
TCGA-V7-A7HQ-01A	243.367	433.839	677.207	0.762005	BRCA
TCGA-A2-A1FZ-01A	1120.51	832.611	1953.12	0.628104	BRCA
TCGA-AR-A251-01A	171.13	268.74	439.87	0.784098	BRCA
TCGA-EW-A1PF-01A	1091.09	718.659	1809.75	0.64434	BRCA
TCGA-BH-A18T-01A	-330.02	329.371	-0.649293	0.822564	BRCA
TCGA-AR-A24S-01A	1477.05	1617.96	3095.01	0.489484	BRCA
TCGA-AN-A041-01A	829.342	213.946	1043.29	0.726123	BRCA
TCGA-E2-A1LL-01A	-474.559	-139.962	-614.521	0.8704	BRCA
TCGA-E2-A1IJ-01A	1526.46	1512.98	3039.44	0.496581	BRCA
TCGA-AR-A24O-01A	1589.68	1172.71	2762.38	0.53146	BRCA
TCGA-XX-A899-01A	1230.94	1914.13	3145.07	0.483062	BRCA
TCGA-D8-A1XK-01A	-415.771	936.359	520.588	0.776689	BRCA
TCGA-AC-A5XS-01A	825.047	1629.47	2454.52	0.569185	BRCA
TCGA-BH-A18L-01A	-641.082	-204.512	-845.594	0.886596	BRCA
TCGA-OL-A66J-01A	815.159	474.649	1289.81	0.700773	BRCA
TCGA-PE-A5DD-01A	677.216	884.823	1562.04	0.671714	BRCA
TCGA-AN-A04D-01A	-1076.62	-765.96	-1842.58	0.944569	BRCA
TCGA-4H-AAAK-01A	1123.74	530.385	1654.13	0.661639	BRCA
TCGA-E9-A5FL-01A	337.835	599.275	937.11	0.736751	BRCA
TCGA-E9-A24A-01A	1152.09	1163.08	2315.17	0.585883	BRCA
TCGA-BH-A1FM-01A	797.391	39.5221	836.913	0.746616	BRCA
TCGA-A8-A07C-01A	84.8107	843.386	928.197	0.737635	BRCA
TCGA-AR-A24Q-01A	831.439	946.978	1778.42	0.64785	BRCA
TCGA-AR-A2LE-01A	176.847	216.101	392.948	0.788354	BRCA
TCGA-AR-A0U4-01A	643.906	2150.89	2794.79	0.527424	BRCA
TCGA-GM-A2DN-01A	678.026	1935.94	2613.97	0.549787	BRCA
TCGA-A7-A13D-01A	1.71969	-307.869	-306.15	0.84723	BRCA
TCGA-D8-A1JG-01B	869.522	1343.87	2213.4	0.597924	BRCA
TCGA-E2-A570-01A	821.804	83.9108	905.715	0.739859	BRCA
TCGA-A2-A04Q-01A	1011.64	2747.15	3758.79	0.402332	BRCA
TCGA-A7-A6VV-01A	938.015	999.459	1937.47	0.629889	BRCA
TCGA-E2-A1IG-01A	905.98	229.502	1135.48	0.716752	BRCA
TCGA-E9-A1N6-01A	940.354	436.164	1376.52	0.691636	BRCA
TCGA-E9-A1NC-01A	803.087	1729.77	2532.86	0.559693	BRCA
TCGA-A7-A3IZ-01A	-358.193	-154.294	-512.487	0.862928	BRCA
TCGA-AN-A0AK-01A	-393.867	241.506	-152.361	0.835023	BRCA
TCGA-D8-A1JM-01A	-1211.43	143.609	-1067.82	0.90121	BRCA
TCGA-OL-A5S0-01A	769.537	1265.09	2034.63	0.618749	BRCA
TCGA-A8-A06Z-01A	-618.824	-147.802	-766.626	0.881175	BRCA
TCGA-AQ-A54O-01A	-132.026	616.934	484.908	0.779978	BRCA
TCGA-E2-A15S-01A	-856.3	-786.82	-1643.12	0.934553	BRCA
TCGA-EW-A423-01A	-126.683	993.347	866.665	0.743703	BRCA
TCGA-C8-A273-01A	617.302	168.65	785.951	0.751571	BRCA
TCGA-OL-A5RV-01A	48.783	-62.013	-13.23	0.823612	BRCA
TCGA-AC-A2FM-01A	-80.355	-466.878	-547.233	0.865494	BRCA
TCGA-AO-A0JM-01A	774.012	497.303	1271.31	0.702707	BRCA
TCGA-BH-A0DP-01A	946.279	1026.35	1972.63	0.625873	BRCA
TCGA-A2-A25E-01A	161.602	-5.94804	155.654	0.809301	BRCA
TCGA-B6-A2IU-01A	-229.431	-311.717	-541.148	0.865047	BRCA
TCGA-BH-A18P-01A	350.587	331.292	681.879	0.76156	BRCA
TCGA-E9-A22B-01A	962.638	509.603	1472.24	0.68142	BRCA
TCGA-A2-A0SW-01A	797.343	1730.04	2527.38	0.560359	BRCA
TCGA-E2-A107-01A	-472.066	-14.167	-486.234	0.860975	BRCA
TCGA-E2-A1B6-01A	92.2983	2780.32	2872.62	0.517685	BRCA
TCGA-D8-A1XW-01A	1158.05	1487.97	2646.02	0.54585	BRCA
TCGA-A7-A0DC-01A	-915.877	-986.476	-1902.35	0.947413	BRCA
TCGA-EW-A6SD-01A	429.672	1230.12	1659.79	0.661015	BRCA
TCGA-AO-A0J3-01A	-927.987	-397.668	-1325.66	0.916963	BRCA
TCGA-AN-A03X-01A	1412.61	679.994	2092.6	0.612042	BRCA
TCGA-A8-A099-01A	302.962	285.932	588.894	0.770335	BRCA
TCGA-E2-A14Z-01A	754.511	1815.55	2570.06	0.555159	BRCA
TCGA-AR-A5QP-01A	575.312	380.549	955.862	0.734887	BRCA
TCGA-AC-A62X-01A	-834.495	-275.679	-1110.17	0.903887	BRCA
TCGA-BH-A42V-01A	775.902	932.079	1707.98	0.655691	BRCA
TCGA-B6-A0RS-01A	396.41	1112.46	1508.87	0.677475	BRCA
TCGA-D8-A1JL-01A	1016.04	1734.78	2750.82	0.532897	BRCA
TCGA-BH-A0DZ-01A	1283.6	1094.16	2377.76	0.578412	BRCA
TCGA-A8-A06Y-01A	-824.211	-523.818	-1348.03	0.918268	BRCA
TCGA-B6-A1KC-01B	-265.198	-287.527	-552.725	0.865898	BRCA
TCGA-C8-A135-01A	705.117	848.623	1553.74	0.672616	BRCA
TCGA-5L-AAT1-01A	989.56	2038.98	3028.54	0.497968	BRCA
TCGA-AR-A24R-01A	355.244	665.404	1020.65	0.728404	BRCA
TCGA-S3-AA0Z-01A	-169.639	1111.79	942.15	0.73625	BRCA
TCGA-D8-A1J8-01A	774.062	1530.4	2304.46	0.587156	BRCA
TCGA-A2-A0ER-01A	-152.152	177.111	24.9594	0.82042	BRCA
TCGA-E9-A1ND-01A	673.124	2237.51	2910.64	0.512901	BRCA
TCGA-A2-A1G1-01A	945.785	1434.5	2380.29	0.57811	BRCA
TCGA-A2-A0SU-01A	446.494	532.685	979.179	0.732561	BRCA
TCGA-E2-A1LB-01A	424.075	54.3889	478.464	0.780569	BRCA
TCGA-E9-A1RD-01A	488.097	211.788	699.886	0.759845	BRCA
TCGA-OL-A6VQ-01A	932.451	671.433	1603.88	0.667151	BRCA
TCGA-AQ-A04J-01A	981.508	1888.18	2869.68	0.518053	BRCA
TCGA-AQ-A1H3-01A	829.838	714.881	1544.72	0.673595	BRCA
TCGA-A2-A259-01A	802.31	956.274	1758.58	0.650065	BRCA
TCGA-WT-AB44-01A	625.362	498.851	1124.21	0.717905	BRCA
TCGA-B6-A0IN-01A	1010.59	1517.93	2528.52	0.56022	BRCA
TCGA-E9-A1R3-01A	943.896	994.159	1938.06	0.629823	BRCA
TCGA-A8-A086-01A	903.273	116.024	1019.3	0.72854	BRCA
TCGA-AC-A3BB-01A	1236.14	1817.98	3054.12	0.494709	BRCA
TCGA-AC-A2QI-01A	1006.41	1040.55	2046.96	0.617326	BRCA
TCGA-BH-A1F5-01A	122.124	-229.075	-106.951	0.831337	BRCA
TCGA-AC-A3HN-01A	1414.37	1302.19	2716.56	0.537146	BRCA
TCGA-BH-A1FG-01A	-53.4136	125.971	72.5571	0.816405	BRCA
TCGA-BH-A0DV-01A	1791.83	958.761	2750.59	0.532926	BRCA
TCGA-UL-AAZ6-01A	-741.667	67.1233	-674.544	0.874704	BRCA
TCGA-AR-A255-01A	1156.25	961.558	2117.8	0.609112	BRCA
TCGA-LD-A7W6-01A	255.947	442.659	698.606	0.759967	BRCA
TCGA-AR-A24Z-01A	-100.766	103.645	2.87909	0.822269	BRCA
TCGA-A1-A0SO-01A	-1105.73	-571.894	-1677.62	0.936343	BRCA
TCGA-A2-A3XS-01A	144.298	867.703	1012	0.729273	BRCA
TCGA-D8-A1X6-01A	276.633	899.822	1176.45	0.712545	BRCA
TCGA-BH-A0HF-01A	1093.7	1067.33	2161.03	0.604067	BRCA
TCGA-A7-A3J0-01A	-627.076	424.456	-202.62	0.839059	BRCA
TCGA-AC-A23C-01A	743.645	887.354	1631	0.664181	BRCA
TCGA-LL-A442-01A	-306.125	599.175	293.051	0.79729	BRCA
TCGA-S3-A6ZH-01A	-449.657	188.549	-261.107	0.843699	BRCA
TCGA-AC-A8OR-01A	-914.07	255.623	-658.446	0.873556	BRCA
TCGA-AR-A1AX-01A	923.862	2231.64	3155.5	0.481722	BRCA
TCGA-D8-A1XO-01A	1126.53	784.156	1910.69	0.632938	BRCA
TCGA-E9-A1R2-01A	349.204	460.582	809.786	0.749259	BRCA
TCGA-D8-A27M-01A	1143.15	2022.31	3165.46	0.480441	BRCA
TCGA-AN-A0FY-01A	468.806	-20.8436	447.962	0.78336	BRCA
TCGA-BH-A0DX-01A	1311.1	1220.5	2531.6	0.559845	BRCA
TCGA-EW-A1IY-01A	1193.53	1599.51	2793.03	0.527644	BRCA
TCGA-A2-A04N-01A	863.672	226.546	1090.22	0.721369	BRCA
TCGA-A2-A0YF-01A	190.438	638.544	828.982	0.74739	BRCA
TCGA-PE-A5DE-01A	670.606	2553.82	3224.42	0.472831	BRCA
TCGA-EW-A1J5-01A	513.793	1591.05	2104.84	0.61062	BRCA
TCGA-AO-A0JE-01A	1493.44	1730.26	3223.7	0.472925	BRCA
TCGA-BH-A1FN-01A	383.185	117.189	500.374	0.778555	BRCA
TCGA-BH-A18V-01A	729.854	1287.05	2016.91	0.62079	BRCA
TCGA-BH-A0BF-01A	1756.16	2360.84	4117	0.353661	BRCA
TCGA-B6-A409-01A	-92.7781	441.345	348.567	0.792345	BRCA
TCGA-A2-A0CL-01A	1365.86	2789.49	4155.35	0.348389	BRCA
TCGA-A2-A0CO-01A	1123.55	1914.13	3037.67	0.496805	BRCA
TCGA-AC-A3QP-01A	1075.3	1328.54	2403.85	0.575285	BRCA
TCGA-AC-A2QJ-01A	1233.02	1944.03	3177.06	0.478946	BRCA
TCGA-B6-A0RM-01A	-369.827	-336.827	-706.654	0.876978	BRCA
TCGA-D8-A1JS-01A	-987.822	-287.404	-1275.23	0.913984	BRCA
TCGA-A7-A26J-01A	716.028	348.063	1064.09	0.72402	BRCA
TCGA-A7-A13H-01A	742.312	1589.62	2331.93	0.583887	BRCA
TCGA-AO-A126-01A	1091.7	626.1	1717.8	0.654602	BRCA
TCGA-BH-A6R8-01A	-14.9968	934.275	919.278	0.738518	BRCA
TCGA-A7-A0DB-01C	1143.25	152.091	1295.34	0.700194	BRCA
TCGA-AC-A3TM-01A	218.234	885.179	1103.41	0.720027	BRCA
TCGA-AR-A0TQ-01A	314.645	1233.41	1548.06	0.673233	BRCA
TCGA-GM-A2DH-01A	-33.9376	1599.58	1565.64	0.671322	BRCA
TCGA-B6-A0RI-01A	772.705	336.889	1109.59	0.719397	BRCA
TCGA-A2-A1G0-01A	975.959	853.262	1829.22	0.642151	BRCA
TCGA-A2-A1FX-01A	707.074	623.858	1330.93	0.696454	BRCA
TCGA-A7-A26G-01A	1559.42	1359.36	2918.78	0.511876	BRCA
TCGA-E2-A1LI-01A	-378.896	963.008	584.112	0.770782	BRCA
TCGA-A8-A08P-01A	1048.51	1805.34	2853.85	0.520039	BRCA
TCGA-E2-A1IN-01A	1094.97	117.09	1212.06	0.708869	BRCA
TCGA-BH-A0HA-01A	1345.67	1184.96	2530.63	0.559963	BRCA
TCGA-AO-A1KR-01A	-899.468	455.195	-444.272	0.857825	BRCA
TCGA-3C-AALK-01A	906.288	596.713	1503	0.678109	BRCA
TCGA-BH-A0BV-01A	967.505	1086.82	2054.32	0.616475	BRCA
TCGA-E2-A1IH-01A	1648.41	2000.46	3648.87	0.417051	BRCA
TCGA-XX-A89A-01A	1745.63	1728.71	3474.34	0.440195	BRCA
TCGA-E9-A1RH-01A	242.018	136.348	378.366	0.789669	BRCA
TCGA-A8-A085-01A	210.203	-671.98	-461.777	0.859143	BRCA
TCGA-E9-A1N3-01A	-525.225	-584.576	-1109.8	0.903863	BRCA
TCGA-D8-A13Y-01A	-911.452	-960.482	-1871.93	0.945975	BRCA
TCGA-AO-A0JB-01A	319.106	645.878	964.985	0.733978	BRCA
TCGA-AC-A6IV-01A	1713.56	1871.52	3585.09	0.425541	BRCA
TCGA-A8-A09M-01A	247.785	1219.27	1467.05	0.681977	BRCA
TCGA-BH-A0GY-01A	431.178	706.447	1137.63	0.716533	BRCA
TCGA-AR-A2LL-01A	287.422	721.86	1009.28	0.729546	BRCA
TCGA-BH-A208-01A	2039.88	763.021	2802.9	0.526413	BRCA
TCGA-EW-A1PE-01A	966.146	1449.88	2416.02	0.573822	BRCA
TCGA-AO-A125-01A	-1391.7	-462.124	-1853.83	0.945109	BRCA
TCGA-E2-A1B1-01A	1493.71	1619.83	3113.55	0.487109	BRCA
TCGA-BH-A0C0-01A	409.521	2282.78	2692.3	0.540146	BRCA
TCGA-A7-A26I-01B	1457.3	732.509	2189.81	0.600695	BRCA
TCGA-AO-A0JJ-01A	1362.47	1703.32	3065.79	0.49322	BRCA
TCGA-AR-A2LH-01A	789.131	2068.11	2857.24	0.519614	BRCA
TCGA-A2-A3XW-01A	546.698	1323.65	1870.34	0.637512	BRCA
TCGA-AR-A0TS-01A	654.99	2171.86	2826.85	0.52342	BRCA
TCGA-BH-A0AV-01A	1185.05	593.773	1778.83	0.647804	BRCA
TCGA-A8-A07B-01A	569.472	12.9625	582.434	0.770939	BRCA
TCGA-LL-A73Z-01A	934.252	1364.02	2298.27	0.587892	BRCA
TCGA-B6-A402-01A	-412.064	-343.508	-755.572	0.880406	BRCA
TCGA-AR-A0TT-01A	1285.47	2545.1	3830.57	0.392663	BRCA
TCGA-EW-A6SB-01A	-440.729	2270.91	1830.18	0.642043	BRCA
TCGA-AC-A2FB-01A	913.327	2383.59	3296.92	0.463427	BRCA
TCGA-AC-A62V-01A	263.83	262.012	525.842	0.776203	BRCA
TCGA-D8-A1XQ-01A	631.975	1520.83	2152.8	0.605029	BRCA
TCGA-BH-A0DD-01A	-45.8577	65.8314	19.9738	0.820838	BRCA
TCGA-Z7-A8R6-01A	-85.9021	185.602	99.7	0.814098	BRCA
TCGA-OL-A5DA-01A	46.0487	347.972	394.021	0.788257	BRCA
TCGA-WT-AB41-01A	265.753	2249.47	2515.22	0.561837	BRCA
TCGA-E2-A1LA-01A	677.748	1781.29	2459.03	0.56864	BRCA
TCGA-AR-A24N-01A	543.163	163.462	706.626	0.759201	BRCA
TCGA-E9-A3QA-01A	335.702	2223.14	2558.84	0.556528	BRCA
TCGA-E2-A15J-01A	-283.891	-166.677	-450.568	0.8583	BRCA
TCGA-LL-A73Y-01A	726.618	1132.39	1859.01	0.638792	BRCA
TCGA-A2-A4RY-01A	807.354	796.224	1603.58	0.667184	BRCA
TCGA-D8-A1XU-01A	938.332	522.727	1461.06	0.682621	BRCA
TCGA-AN-A0FJ-01A	201.561	15.5277	217.089	0.803971	BRCA
TCGA-BH-A0DK-01A	1373.46	1941.66	3315.12	0.461059	BRCA
TCGA-B6-A0IJ-01A	-146.708	1953.02	1806.32	0.644725	BRCA
TCGA-LL-A7SZ-01A	555.498	2027.66	2583.16	0.553559	BRCA
TCGA-C8-A26Y-01A	-647.65	518.615	-129.035	0.833134	BRCA
TCGA-A8-A06R-01A	1067.4	1061.62	2129.03	0.607805	BRCA
TCGA-AO-A128-01A	634.063	3033.12	3667.18	0.414605	BRCA
TCGA-E2-A1BC-01A	890.872	-172.69	718.182	0.758096	BRCA
TCGA-B6-A0I6-01A	295.903	-71.4469	224.456	0.803327	BRCA
TCGA-BH-A1ET-01A	642.653	405.698	1048.35	0.725612	BRCA
TCGA-A2-A04V-01A	786.269	442.815	1229.08	0.707104	BRCA
TCGA-A7-A2KD-01A	930.354	1096.62	2026.97	0.619632	BRCA
TCGA-A7-A0CE-01A	-360.322	-30.6707	-390.992	0.85378	BRCA
TCGA-D8-A1JE-01A	1437.8	781.593	2219.39	0.597218	BRCA
TCGA-B6-A0WX-01A	1006.38	931.145	1937.52	0.629883	BRCA
TCGA-A7-A4SB-01A	75.3294	-403.374	-328.045	0.848933	BRCA
TCGA-EW-A1J1-01A	85.5756	940.827	1026.4	0.727825	BRCA
TCGA-A2-A0YM-01A	188.408	1078.17	1266.58	0.703201	BRCA
TCGA-A8-A0A4-01A	586.26	-178.933	407.328	0.787054	BRCA
TCGA-A2-A0EM-01A	734.814	132.181	866.995	0.743671	BRCA
TCGA-AR-A24X-01A	564.254	204.187	768.441	0.753264	BRCA
TCGA-C8-A132-01A	1083.17	1502.56	2585.73	0.553245	BRCA
TCGA-AN-A049-01A	777.539	796.785	1574.32	0.670377	BRCA
TCGA-A2-A0SY-01A	1197.42	1258.77	2456.19	0.568983	BRCA
TCGA-B6-A0RU-01A	243.833	-141.433	102.4	0.813868	BRCA
TCGA-AR-A0TX-01A	938.878	1778.5	2717.38	0.537044	BRCA
TCGA-BH-A0HQ-01A	610.005	51.5984	661.604	0.763486	BRCA
TCGA-E2-A15C-01A	649.526	272.992	922.518	0.738197	BRCA
TCGA-AQ-A54N-01A	-1402.79	43.8553	-1358.94	0.918901	BRCA
TCGA-A8-A07I-01A	1021.99	813.687	1835.67	0.641424	BRCA
TCGA-B6-A1KI-01A	642.511	-372.493	270.018	0.799327	BRCA
TCGA-B6-A0RH-01A	651.056	302.559	953.615	0.73511	BRCA
TCGA-BH-A5IZ-01A	-364.859	272.383	-92.4757	0.830154	BRCA
TCGA-AN-A0XU-01A	-587.812	684.928	97.1161	0.814318	BRCA
TCGA-LD-A74U-01A	1142.58	1058.4	2200.99	0.599383	BRCA
TCGA-B6-A401-01A	464.288	994.55	1458.84	0.682859	BRCA
TCGA-PL-A8LV-01A	-26.4409	1028.11	1001.67	0.73031	BRCA
TCGA-BH-A0BR-01A	1385.93	1115.88	2501.81	0.563464	BRCA
TCGA-A8-A07G-01A	1191.2	610.375	1801.57	0.645256	BRCA
TCGA-A2-A0EN-01A	1528.51	2139.11	3667.62	0.414548	BRCA
TCGA-OK-A5Q2-01A	712.211	1414.15	2126.36	0.608115	BRCA
TCGA-A8-A084-01A	155.724	-118.854	36.8698	0.819419	BRCA
TCGA-BH-A0DS-01A	832.042	1093.52	1925.56	0.631246	BRCA
TCGA-A8-A09I-01A	552.51	1092.5	1645.01	0.662642	BRCA
TCGA-GM-A3XL-01A	-577.822	1470.84	893.014	0.741112	BRCA
TCGA-W8-A86G-01A	222.522	-435.766	-213.244	0.839906	BRCA
TCGA-AO-A12F-01A	495.92	-116.631	379.289	0.789586	BRCA
TCGA-BH-A0HK-01A	744.805	539.169	1283.97	0.701384	BRCA
TCGA-A8-A06Q-01A	-996.617	-468.644	-1465.26	0.924946	BRCA
TCGA-BH-A42U-01A	728.639	1400.39	2129.03	0.607804	BRCA
TCGA-AQ-A04L-01B	476.44	139.831	616.271	0.767766	BRCA
TCGA-AR-A1AO-01A	1632.3	2675.03	4307.32	0.327394	BRCA
TCGA-Z7-A8R5-01A	633.591	1597.24	2230.83	0.59587	BRCA
TCGA-B6-A0I1-01A	-1126.25	-482.232	-1608.48	0.932732	BRCA
TCGA-EW-A1PA-01A	304.241	350.087	654.328	0.764175	BRCA
TCGA-BH-A0W4-01A	528.787	-257.885	270.902	0.799249	BRCA
TCGA-A2-A3XZ-01A	108.587	1874.23	1982.82	0.624705	BRCA
TCGA-A7-A26H-01A	1009.05	840.598	1849.65	0.639849	BRCA
TCGA-E2-A1B0-01A	648.372	806.525	1454.9	0.683281	BRCA
TCGA-BH-A1EU-01A	1489.71	1873.95	3363.66	0.454724	BRCA
TCGA-AC-A23H-01A	216.326	-167.934	48.3918	0.818449	BRCA
TCGA-EW-A1P4-01A	168.828	1567.4	1736.23	0.652555	BRCA
TCGA-E2-A10E-01A	95.0896	301.607	396.696	0.788015	BRCA
TCGA-EW-A1P0-01A	194.655	351.566	546.222	0.774314	BRCA
TCGA-EW-A6S9-01A	627.929	135.968	763.897	0.753703	BRCA
TCGA-A2-A25B-01A	669.367	640.505	1309.87	0.698669	BRCA
TCGA-LL-A6FR-01A	405.257	261.586	666.843	0.762989	BRCA
TCGA-AR-A5QM-01A	939.438	1099.43	2038.87	0.61826	BRCA
TCGA-EW-A1P5-01A	187.311	991.23	1178.54	0.71233	BRCA
TCGA-E2-A14O-01A	-115.787	163.615	47.8281	0.818496	BRCA
TCGA-AN-A0AR-01A	-748.276	-362.398	-1110.67	0.903918	BRCA
TCGA-E9-A22D-01A	633.802	2544.52	3178.32	0.478783	BRCA
TCGA-A2-A0CS-01A	649.947	513.091	1163.04	0.713926	BRCA
TCGA-E2-A1IF-01A	863.495	548.425	1411.92	0.687874	BRCA
TCGA-E2-A1IE-01A	-340.263	-724.781	-1065.04	0.901033	BRCA
TCGA-BH-A0BW-01A	301.755	1839.33	2141.08	0.606398	BRCA
TCGA-E2-A1AZ-01A	964.138	1503.65	2467.78	0.567583	BRCA
TCGA-D8-A27N-01A	1191.69	1153.69	2345.38	0.582283	BRCA
TCGA-A2-A0CT-01A	-150.179	-43.848	-194.027	0.838372	BRCA
TCGA-A8-A09R-01A	775.186	1028.6	1803.78	0.645009	BRCA
TCGA-B6-A0RE-01A	-225.933	132.3	-93.6334	0.830249	BRCA
TCGA-E9-A249-01A	-168.656	135.023	-33.6335	0.825307	BRCA
TCGA-E2-A1B5-01A	863.14	2627.75	3490.89	0.438012	BRCA
TCGA-A2-A25A-01A	1367.3	1127.85	2495.14	0.564272	BRCA
TCGA-AO-A03O-01A	-148.436	905.629	757.193	0.754349	BRCA
TCGA-E9-A22A-01A	1653.16	1578.53	3231.69	0.471891	BRCA
TCGA-BH-A0GZ-01A	674.482	158.722	833.205	0.746978	BRCA
TCGA-BH-A1FD-01A	580.381	301.29	881.671	0.742229	BRCA
TCGA-A1-A0SH-01A	1482.26	403.823	1886.09	0.63573	BRCA
TCGA-E2-A10A-01A	223.362	282.785	506.147	0.778023	BRCA
TCGA-B6-A0IO-01A	-508.649	252.964	-255.685	0.843271	BRCA
TCGA-BH-A1FR-01A	32.4172	680.206	712.624	0.758628	BRCA
TCGA-D8-A143-01A	-359.443	573.997	214.554	0.804192	BRCA
TCGA-AO-A03R-01A	108.698	1240.82	1349.52	0.694493	BRCA
TCGA-BH-A0E0-01A	-668.477	348.034	-320.443	0.848342	BRCA
TCGA-A8-A0AD-01A	994.875	817.457	1812.33	0.644049	BRCA
TCGA-GM-A2DI-01A	1375.49	2648.49	4023.98	0.366398	BRCA
TCGA-E9-A6HE-01A	726.949	900.972	1627.92	0.664518	BRCA
TCGA-BH-A0B3-01A	623.668	1346.63	1970.3	0.62614	BRCA
TCGA-AR-A0TU-01A	-660.144	1203.24	543.092	0.774605	BRCA
TCGA-LQ-A4E4-01A	-128.755	-503.702	-632.457	0.871693	BRCA
TCGA-PL-A8LY-01A	-571.828	278.697	-293.131	0.846213	BRCA
TCGA-BH-A1FU-01A	1198.01	1023.57	2221.57	0.596961	BRCA
TCGA-A8-A09D-01A	1502.8	1020.99	2523.79	0.560795	BRCA
TCGA-B6-A3ZX-01A	213.596	2485.31	2698.91	0.53933	BRCA
TCGA-A7-A5ZV-01A	-355.388	586.111	230.723	0.802779	BRCA
TCGA-BH-A0AY-01A	1373.25	1150.53	2523.78	0.560796	BRCA
TCGA-A7-A4SD-01A	493.918	1393.32	1887.24	0.635599	BRCA
TCGA-AO-A03L-01A	763.347	720.979	1484.33	0.680121	BRCA
TCGA-A2-A0EX-01A	987.486	548.383	1535.87	0.674555	BRCA
TCGA-GM-A2DM-01A	-316.24	661.457	345.217	0.792645	BRCA
TCGA-BH-A0DO-01B	185.431	-100.153	85.2781	0.815326	BRCA
TCGA-HN-A2OB-01A	1242.39	284.385	1526.78	0.67554	BRCA
TCGA-A2-A0CM-01A	692.701	1720.9	2413.6	0.574113	BRCA
TCGA-A2-A4S0-01A	-490.941	-275.807	-766.749	0.881183	BRCA
TCGA-BH-A0H9-01A	-25.1237	-53.1883	-78.312	0.828993	BRCA
TCGA-B6-A0IP-01A	59.4345	373.743	433.177	0.784707	BRCA
TCGA-C8-A12X-01A	97.1736	362.97	460.143	0.782248	BRCA
TCGA-AN-A0AL-01A	857.652	1248.29	2105.94	0.610492	BRCA
TCGA-LD-A9QF-01A	1432.57	2685.06	4117.63	0.353574	BRCA
TCGA-E2-A152-01A	1002.95	482.621	1485.57	0.679987	BRCA
TCGA-BH-A1FE-06A	1160.33	512.981	1673.31	0.659525	BRCA
TCGA-BH-A18N-01A	49.255	-56.4873	-7.23231	0.823113	BRCA
TCGA-C8-A1HN-01A	44.0711	226.471	270.542	0.79928	BRCA
TCGA-AN-A0FK-01A	68.4373	12.5122	80.9496	0.815693	BRCA
TCGA-B6-A0IE-01A	101.067	-36.7999	64.2667	0.817107	BRCA
TCGA-B6-A400-01A	424.893	987.846	1412.74	0.687787	BRCA
TCGA-GM-A2DB-01A	-414.865	1053.82	638.954	0.765629	BRCA
TCGA-AC-A2FK-01A	409.099	624.031	1033.13	0.727148	BRCA
TCGA-BH-A0HU-01A	-296.513	13.1436	-283.369	0.845449	BRCA
TCGA-D8-A140-01A	333.895	707.385	1041.28	0.726326	BRCA
TCGA-A7-A0CD-01A	83.6614	-267.991	-184.329	0.837595	BRCA
TCGA-D8-A1JF-01A	800.622	539.27	1339.89	0.695509	BRCA
TCGA-A2-A4S1-01A	1463.69	1824.7	3288.39	0.464537	BRCA
TCGA-5T-A9QA-01A	-1430.97	-337.297	-1768.26	0.940931	BRCA
TCGA-AR-A2LK-01A	537.391	410.981	948.372	0.735632	BRCA
TCGA-AR-A1AH-01A	-425.823	-368.78	-794.603	0.883109	BRCA
TCGA-AR-A254-01A	1232.77	1541.94	2774.71	0.529926	BRCA
TCGA-E2-A1IO-01A	1298.08	937.821	2235.9	0.595273	BRCA
TCGA-S3-A6ZF-01A	311.335	805.071	1116.41	0.718702	BRCA
TCGA-B6-A0IB-01A	-647.979	-714.949	-1362.93	0.919132	BRCA
TCGA-A8-A07J-01A	1704.21	1534.15	3238.37	0.471027	BRCA
TCGA-AN-A0FV-01A	490.661	-129.555	361.106	0.791221	BRCA
TCGA-AN-A0XP-01A	491.245	56.7435	547.988	0.77415	BRCA
TCGA-A8-A08Z-01A	1530.95	1195.72	2726.67	0.535893	BRCA
TCGA-E9-A226-01A	782.928	-64.6239	718.304	0.758084	BRCA
TCGA-AR-A1AW-01A	1190.11	3065.47	4255.58	0.334561	BRCA
TCGA-GI-A2C9-01A	337.589	557.71	895.299	0.740887	BRCA
TCGA-EW-A6SA-01A	-854.267	-979.417	-1833.68	0.944139	BRCA
TCGA-E9-A1NG-01A	1871.87	1290.65	3162.52	0.480819	BRCA
TCGA-A8-A07L-01A	228.692	-324.711	-96.0194	0.830444	BRCA
TCGA-E2-A15L-01A	526.854	-87.7514	439.103	0.784168	BRCA
TCGA-D8-A1JI-01A	-348.626	12.7254	-335.901	0.849541	BRCA
TCGA-GM-A2DO-01A	209.51	3048.46	3257.97	0.468486	BRCA
TCGA-EW-A1P6-01A	604.781	-27.1153	577.665	0.771385	BRCA
TCGA-AR-A1AI-01A	-252.334	1794.07	1541.73	0.673919	BRCA
TCGA-AR-A0U3-01A	-475.942	107.766	-368.176	0.852031	BRCA
TCGA-A2-A0ES-01A	1041.22	716.849	1758.07	0.650122	BRCA
TCGA-A8-A06P-01A	1286.91	514.12	1801.03	0.645317	BRCA
TCGA-S3-AA12-01A	-388.645	-272.959	-661.604	0.873782	BRCA
TCGA-E9-A3Q9-01A	438.091	1087.54	1525.63	0.675664	BRCA
TCGA-BH-A0HX-01A	656.685	370.925	1027.61	0.727704	BRCA
TCGA-AC-A3W7-01A	560.441	192.497	752.938	0.754759	BRCA
TCGA-AO-A124-01A	-727.681	184.833	-542.848	0.865172	BRCA
TCGA-AC-A5XU-01A	535.755	22.7862	558.541	0.773168	BRCA
TCGA-LL-A6FQ-01A	34.5073	621.621	656.128	0.764005	BRCA
TCGA-AQ-A1H2-01A	-137.205	300.961	163.756	0.808602	BRCA
TCGA-BH-A0DQ-01A	1359.78	552.274	1912.06	0.632782	BRCA
TCGA-E2-A106-01A	-522.543	-562.85	-1085.39	0.902325	BRCA
TCGA-A2-A25F-01A	2029.58	3304.36	5333.94	0.181832	BRCA
TCGA-AN-A0AT-01A	-457.703	510.953	53.25	0.818039	BRCA
TCGA-D8-A27T-01A	1254.71	1203.48	2458.19	0.568742	BRCA
TCGA-A2-A04X-01A	353.277	1711.75	2065.03	0.615237	BRCA
TCGA-A2-A3XT-01A	303.898	1700.13	2004.02	0.622272	BRCA
TCGA-AR-A0TY-01A	-339.979	-194.506	-534.485	0.864556	BRCA
TCGA-A2-A0YG-01A	-167.41	66.7091	-100.701	0.830826	BRCA
TCGA-B6-A0WZ-01A	4.12656	-266.203	-262.077	0.843775	BRCA
TCGA-A7-A5ZX-01A	748.82	-3.01324	745.807	0.755445	BRCA
TCGA-AC-A23G-01A	1722.97	1095.84	2818.81	0.524426	BRCA
TCGA-GM-A2DA-01A	1031.35	1590.91	2622.26	0.548769	BRCA
TCGA-B6-A0X1-01A	-592.534	1094.7	502.166	0.77839	BRCA
TCGA-AO-A12E-01A	598.649	679.747	1278.4	0.701967	BRCA
TCGA-AR-A250-01A	1280.79	956.316	2237.1	0.595131	BRCA
TCGA-A8-A06O-01A	478.508	478.653	957.161	0.734757	BRCA
TCGA-AO-A12G-01A	737.451	422.828	1160.28	0.714209	BRCA
TCGA-A7-A3IY-01A	994.335	1375.54	2369.87	0.579357	BRCA
TCGA-BH-A1EY-01A	1319.92	1529.03	2848.95	0.520654	BRCA
TCGA-A8-A079-01A	-233.798	265.72	31.9214	0.819835	BRCA
TCGA-AO-A03P-01A	101.029	-10.1564	90.8727	0.81485	BRCA
TCGA-E2-A572-01A	-595.493	161.625	-433.868	0.857039	BRCA
TCGA-A2-A0YH-01A	1127.12	1689.88	2817	0.524652	BRCA
TCGA-E2-A15G-01A	-140.114	-43.5377	-183.651	0.837541	BRCA
TCGA-C8-A12M-01A	-314.333	-0.784788	-315.118	0.847928	BRCA
TCGA-AR-A0TV-01A	-178.981	1264.65	1085.66	0.721832	BRCA
TCGA-A7-A13G-01B	603.798	124.589	728.387	0.757118	BRCA
TCGA-A8-A07E-01A	1364.71	887.659	2252.37	0.593328	BRCA
TCGA-E9-A1N9-01A	372.708	261.885	634.594	0.76604	BRCA
TCGA-BH-A0H3-01A	1099.81	748.81	1848.62	0.639965	BRCA
TCGA-AR-A1AY-01A	-98.3516	12.6382	-85.7134	0.8296	BRCA
TCGA-A2-A0D4-01A	-361.456	-494.647	-856.103	0.887308	BRCA
TCGA-E9-A5UO-01A	-1157.96	-754.562	-1912.52	0.947889	BRCA
TCGA-GM-A2DL-01A	1185	802.756	1987.75	0.62414	BRCA
TCGA-EW-A1PD-01A	844.044	66.9023	910.946	0.739342	BRCA
TCGA-A1-A0SI-01A	1314.83	1125.82	2440.65	0.570858	BRCA
TCGA-A2-A0CV-01A	930.545	1017.15	1947.7	0.628723	BRCA
TCGA-E2-A15E-06A	-489.348	607.622	118.274	0.812512	BRCA
TCGA-AO-A12B-01A	-457.188	-28.9027	-486.091	0.860964	BRCA
TCGA-B6-A408-01A	711.544	1363.88	2075.43	0.614033	BRCA
TCGA-OL-A5D7-01A	-409.007	1769.14	1360.13	0.693372	BRCA
TCGA-A2-A0EW-01A	1329.42	983.228	2312.65	0.586183	BRCA
TCGA-A2-A0T4-01A	1216.08	1229.44	2445.52	0.57027	BRCA
TCGA-C8-A131-01A	578.045	764.815	1342.86	0.695196	BRCA
TCGA-BH-A1EN-01A	357.763	-96.1975	261.565	0.800072	BRCA
TCGA-D8-A3Z5-01A	-48.0503	-22.6886	-70.7389	0.828371	BRCA
TCGA-E9-A247-01A	-273.713	-410.069	-683.782	0.87536	BRCA
TCGA-C8-A12Q-01A	744.592	776.827	1521.42	0.676119	BRCA
TCGA-E2-A1BD-01A	358.691	44.217	402.907	0.787454	BRCA
TCGA-E9-A1RI-01A	1267.96	455.645	1723.61	0.653957	BRCA
TCGA-E2-A105-01A	-468.495	-350.031	-818.526	0.884751	BRCA
TCGA-D8-A1JK-01A	924.787	1679.49	2604.27	0.550975	BRCA
TCGA-BH-A0BJ-01A	919.985	731.884	1651.87	0.661887	BRCA
TCGA-S3-AA14-01A	744.505	-69.2427	675.262	0.762189	BRCA
TCGA-C8-A26V-01A	126.624	428.397	555.021	0.773496	BRCA
TCGA-BH-A1FB-01A	1336.11	1761.29	3097.4	0.489178	BRCA
TCGA-D8-A1JP-01A	1211.12	873.239	2084.36	0.612998	BRCA
TCGA-E2-A14X-01A	107.913	1280.92	1388.83	0.69033	BRCA
TCGA-BH-A0E2-01A	732.612	373.439	1106.05	0.719758	BRCA
TCGA-PL-A8LZ-01A	1164.38	2059.47	3223.85	0.472905	BRCA
TCGA-LL-A740-01A	1035.15	685.793	1720.94	0.654253	BRCA
TCGA-D8-A1X7-01A	434.421	96.545	530.967	0.775729	BRCA
TCGA-AO-A0JD-01A	-689.017	487.702	-201.315	0.838955	BRCA
TCGA-D8-A1X5-01A	782.852	780.599	1563.45	0.67156	BRCA
TCGA-E9-A22E-01A	1884.5	1204.81	3089.31	0.490214	BRCA
TCGA-AC-A23E-01A	1595.61	735.705	2331.31	0.583961	BRCA
TCGA-AR-A0U2-01A	-289.439	430.446	141.006	0.810562	BRCA
TCGA-A2-A1FV-01A	136.011	-596.543	-460.532	0.859049	BRCA
TCGA-A8-A09B-01A	422.178	79.5509	501.729	0.77843	BRCA
TCGA-AN-A0XO-01A	272.728	-681.365	-408.637	0.855125	BRCA
TCGA-A7-A425-01A	775.095	969.442	1744.54	0.65163	BRCA
TCGA-A2-A0CZ-01A	1453.46	1184.35	2637.81	0.54686	BRCA
TCGA-GM-A3NY-01A	169.048	321.93	490.978	0.77942	BRCA
TCGA-AR-A0U0-01A	164.691	1805.84	1970.53	0.626113	BRCA
TCGA-AR-A24P-01A	915.947	355.428	1271.38	0.7027	BRCA
TCGA-AN-A0G0-01A	-74.2986	103.078	28.7789	0.820099	BRCA
TCGA-AN-A0AM-01A	346.752	920.511	1267.26	0.70313	BRCA
TCGA-BH-A0E6-01A	-0.594779	873.251	872.656	0.743115	BRCA
TCGA-E9-A248-01A	425.784	2057.02	2482.81	0.565766	BRCA
TCGA-B6-A1KN-01A	313.185	239.461	552.646	0.773717	BRCA
TCGA-LL-A9Q3-01A	340.504	925.093	1265.6	0.703304	BRCA
TCGA-A8-A08B-01A	-501.409	666.212	164.803	0.808511	BRCA
TCGA-A1-A0SG-01A	652.72	591.977	1244.7	0.705481	BRCA
TCGA-BH-A0H0-01A	-442.654	-181.881	-624.535	0.871123	BRCA
TCGA-D8-A1XR-01A	145.861	-88.3085	57.5529	0.817675	BRCA
TCGA-C8-A12P-01A	831.185	638.307	1469.49	0.681715	BRCA
TCGA-LL-A50Y-01A	60.7551	976.115	1036.87	0.726771	BRCA
TCGA-AO-A03N-01B	417.972	69.8872	487.86	0.779707	BRCA
TCGA-E2-A1IU-01A	-147.011	345.506	198.495	0.805591	BRCA
TCGA-EW-A1IX-01A	1153.19	534.533	1687.72	0.657933	BRCA
TCGA-A2-A0EV-01A	953.747	1083.16	2036.91	0.618486	BRCA
TCGA-AC-A3W5-01A	1452.39	1786.68	3239.07	0.470936	BRCA
TCGA-AR-A2LN-01A	1401.79	907.409	2309.2	0.586593	BRCA
TCGA-E9-A1QZ-01A	835.609	1829.77	2665.37	0.543468	BRCA
TCGA-BH-A8FY-01A	-670.573	201.185	-469.388	0.859714	BRCA
TCGA-AC-A6IX-06A	122.596	1914.14	2036.74	0.618506	BRCA
TCGA-AR-A1AL-01A	985.11	640.542	1625.65	0.664767	BRCA
TCGA-BH-A42T-01A	405.759	811.875	1217.63	0.708291	BRCA
TCGA-BH-A0B9-01A	-656.085	1702.82	1046.74	0.725775	BRCA
TCGA-AO-A0J8-01A	509.473	895.382	1404.85	0.688626	BRCA
TCGA-BH-A2L8-01A	960.441	2065.83	3026.28	0.498257	BRCA
TCGA-E9-A1N5-01A	1137.67	1082.83	2220.5	0.597088	BRCA
TCGA-A8-A075-01A	593.059	1006.69	1599.75	0.667603	BRCA
TCGA-AN-A0FZ-01A	161.657	-344.778	-183.121	0.837499	BRCA
TCGA-D8-A1XJ-01A	377.173	23.2254	400.399	0.787681	BRCA
TCGA-E2-A15F-01A	-97.0752	161.356	64.2811	0.817106	BRCA
TCGA-A2-A0EP-01A	1899.8	3060.75	4960.56	0.235426	BRCA
TCGA-BH-A18K-01A	710.713	213.1	923.813	0.738069	BRCA
TCGA-AR-A5QN-01A	630.655	681.416	1312.07	0.698438	BRCA
TCGA-E9-A244-01A	25.2597	18.0257	43.2854	0.818879	BRCA
TCGA-A8-A0A2-01A	683.823	664.391	1348.21	0.694631	BRCA
TCGA-B6-A40C-01A	786.637	654.706	1441.34	0.684732	BRCA
TCGA-AR-A2LQ-01A	1697.18	782.632	2479.81	0.566129	BRCA
TCGA-EW-A1J6-01A	-96.6134	1219.48	1122.87	0.718042	BRCA
TCGA-EW-A1IZ-01A	268.792	2420.23	2689.02	0.540551	BRCA
TCGA-AC-A2FG-01A	369.572	189.67	559.242	0.773103	BRCA
TCGA-A8-A09Z-01A	-86.6621	1209.18	1122.52	0.718078	BRCA
TCGA-EW-A1P1-01A	1647.27	1512.17	3159.44	0.481215	BRCA
TCGA-A8-A0A9-01A	518.315	452.748	971.063	0.733372	BRCA
TCGA-BH-A0DT-01A	742.069	821.241	1563.31	0.671576	BRCA
TCGA-A2-A0T2-01A	150.684	528.489	679.173	0.761818	BRCA
TCGA-A7-A4SA-01A	792.428	1641.48	2433.91	0.57167	BRCA
TCGA-D8-A27F-01A	468.653	190.569	659.222	0.763711	BRCA
TCGA-D8-A146-01A	1118.14	648.763	1766.9	0.649136	BRCA
TCGA-D8-A27E-01A	-2.01004	306.969	304.959	0.796234	BRCA
TCGA-C8-A138-01A	1118.83	1720.93	2839.76	0.521805	BRCA
TCGA-E2-A14V-01A	-205.132	-276.366	-481.498	0.860621	BRCA
TCGA-AC-A5EH-01A	1003.28	873.241	1876.52	0.636813	BRCA
TCGA-A2-A0YL-01A	888.123	729.244	1617.37	0.665675	BRCA
TCGA-E2-A1LK-01A	-1024.65	144.161	-880.485	0.888953	BRCA
TCGA-D8-A13Z-01A	642.226	1175.8	1818.02	0.64341	BRCA
TCGA-D8-A27V-01A	693.26	83.8166	777.077	0.75243	BRCA
TCGA-EW-A3U0-01A	1008.28	2681.85	3690.13	0.411538	BRCA
TCGA-A2-A4S2-01A	623.21	1365.53	1988.74	0.624027	BRCA
TCGA-D8-A1XV-01A	-600.744	-437.857	-1038.6	0.899343	BRCA
TCGA-BH-A1F0-01A	1395.92	2481.46	3877.38	0.386335	BRCA
TCGA-AN-A0FT-01A	788.28	642.875	1431.16	0.685822	BRCA
TCGA-E2-A15K-01A	368.725	1256.49	1625.22	0.664815	BRCA
TCGA-BH-A0DL-01A	121.116	1897.63	2018.74	0.620579	BRCA
TCGA-A2-A0EY-01A	359.377	879.395	1238.77	0.706097	BRCA
TCGA-B6-A0IG-01A	-90.078	7.86083	-82.2172	0.829313	BRCA
TCGA-BH-A0HI-01A	718.077	476.322	1194.4	0.710695	BRCA
TCGA-E2-A576-01A	-29.2072	252.383	223.176	0.803439	BRCA
TCGA-BH-A201-01A	884.5	8.64964	893.15	0.741099	BRCA
TCGA-D8-A1JB-01A	754.104	1902.3	2656.4	0.544573	BRCA
TCGA-A1-A0SN-01A	867.92	1123.85	1991.77	0.623679	BRCA
TCGA-A8-A08A-01A	635.784	780.205	1415.99	0.68744	BRCA
TCGA-A2-A0YI-01A	1128.57	1780.3	2908.86	0.513125	BRCA
TCGA-AR-A1AN-01A	1130.77	628.207	1758.97	0.650021	BRCA
TCGA-AR-A2LM-01A	1136.77	552.351	1689.12	0.657779	BRCA
TCGA-AR-A5QQ-01A	511.914	2199.87	2711.79	0.537737	BRCA
TCGA-AR-A0TR-01A	-1198.57	-87.8396	-1286.41	0.914649	BRCA
TCGA-GM-A3XG-01A	-122.938	-212.34	-335.279	0.849493	BRCA
TCGA-BH-A1FC-01A	-36.8937	1562.37	1525.47	0.67568	BRCA
TCGA-A2-A0D1-01A	-287.65	-355.704	-643.354	0.872476	BRCA
TCGA-EW-A1P7-01A	1171.94	2623.23	3795.17	0.397438	BRCA
TCGA-AR-A1AP-01A	613.553	850.965	1464.52	0.682249	BRCA
TCGA-E2-A150-01A	497.343	1043.36	1540.7	0.674031	BRCA
TCGA-EW-A2FW-01A	138.766	-153.646	-14.8795	0.82375	BRCA
TCGA-AR-A1AV-01A	288.308	46.3753	334.684	0.793587	BRCA
TCGA-A2-A0T1-01A	1397.3	2135.19	3532.49	0.432515	BRCA
TCGA-AO-A0JF-01A	1604.79	1197.24	2802.03	0.526521	BRCA
TCGA-OL-A6VR-01A	-837.473	-409.78	-1247.25	0.91231	BRCA
TCGA-A8-A090-01A	697.168	822.193	1519.36	0.676342	BRCA
TCGA-BH-A0BG-01A	135.184	1588.33	1723.51	0.653968	BRCA
TCGA-AO-A1KP-01A	-481.193	-670.673	-1151.87	0.906488	BRCA
TCGA-LL-A441-01A	411.332	2257.79	2669.13	0.543006	BRCA
TCGA-C8-A133-01A	-1149.37	-165.097	-1314.47	0.916306	BRCA
TCGA-BH-A8FZ-01A	1102.62	1774.1	2876.72	0.517169	BRCA
TCGA-E2-A1II-01A	89.4734	2462.83	2552.3	0.557325	BRCA
TCGA-EW-A6SC-01A	1002.73	776.783	1779.51	0.647727	BRCA
TCGA-AN-A0XT-01A	120.653	-62.7148	57.9385	0.817643	BRCA
TCGA-BH-A0RX-01A	1242.46	2216.9	3459.36	0.442168	BRCA
TCGA-A8-A08X-01A	1091.61	1370.52	2462.13	0.568266	BRCA
TCGA-AO-A03V-01A	3.41752	-9.44714	-6.02962	0.823012	BRCA
TCGA-EW-A1PH-01A	-287.765	231.158	-56.6066	0.827207	BRCA
TCGA-A2-A0ST-01A	666.021	3006.83	3672.85	0.413848	BRCA
TCGA-BH-A0BC-01A	1111.99	1528.7	2640.69	0.546506	BRCA
TCGA-E9-A1NH-01A	1215.42	671.717	1887.14	0.635611	BRCA
TCGA-B6-A0X5-01A	-382.999	-286.515	-669.515	0.874346	BRCA
TCGA-AC-A4ZE-01A	-75.4702	-32.5935	-108.064	0.831427	BRCA
TCGA-A8-A07Z-01A	-263.244	630.195	366.951	0.790696	BRCA
TCGA-OL-A66P-01A	1079.97	2641.69	3721.66	0.407315	BRCA
TCGA-E2-A1LE-01A	1222.68	1509.6	2732.27	0.535199	BRCA
TCGA-C8-A8HR-01A	1420.43	1554.36	2974.79	0.504795	BRCA
TCGA-A8-A09T-01A	564.301	340.503	904.804	0.739949	BRCA
TCGA-BH-A0HB-01A	494.551	1253.12	1747.67	0.651281	BRCA
TCGA-A8-A08G-01A	428.174	506.65	934.825	0.736977	BRCA
TCGA-A2-A0EQ-01A	390.123	2297.3	2687.42	0.540748	BRCA
TCGA-A8-A081-01A	-329.679	1197.5	867.822	0.74359	BRCA
TCGA-AO-A1KO-01A	302.553	50.4369	352.989	0.791949	BRCA
TCGA-BH-A0HW-01A	-1130.91	-977.103	-2108.01	0.95664	BRCA
TCGA-OL-A66H-01A	608.963	1396.04	2005.01	0.622159	BRCA
TCGA-A2-A0T0-01A	406.214	551.111	957.325	0.734741	BRCA
TCGA-AN-A04C-01A	-259.07	448.178	189.108	0.806407	BRCA
TCGA-E2-A573-01A	-33.5074	1876.39	1842.88	0.640613	BRCA
TCGA-AN-A0XS-01A	1136.25	1191.91	2328.15	0.584337	BRCA
TCGA-D8-A3Z6-01A	512.476	56.5706	569.046	0.772189	BRCA
TCGA-EW-A3E8-01B	900.797	1707.84	2608.64	0.55044	BRCA
TCGA-C8-A137-01A	110.793	-576.688	-465.895	0.859452	BRCA
TCGA-GM-A4E0-01A	1580.87	1951.14	3532.01	0.432579	BRCA
TCGA-E2-A1B4-01A	-20.8652	-281.213	-302.078	0.846912	BRCA
TCGA-EW-A2FS-01A	148.947	831.349	980.296	0.73245	BRCA
TCGA-S3-A6ZG-01A	152.45	557.479	709.929	0.758885	BRCA
TCGA-GM-A3XN-01A	1210.48	1123.87	2334.35	0.583599	BRCA
TCGA-EW-A1P8-01A	277.57	1389.55	1667.12	0.660207	BRCA
TCGA-E2-A156-01A	-706.63	-357.41	-1064.04	0.900969	BRCA
TCGA-AC-A8OP-01A	475.373	396.482	871.855	0.743194	BRCA
TCGA-AN-A0FS-01A	884.485	-9.87006	874.615	0.742922	BRCA
TCGA-B6-A0IM-01A	379.337	-39.146	340.191	0.793095	BRCA
TCGA-E9-A3HO-01A	-134.319	822.125	687.806	0.760996	BRCA
TCGA-D8-A27K-01A	631.671	835.267	1466.94	0.68199	BRCA
TCGA-E9-A2JT-01A	1004.62	3128.42	4133.04	0.351457	BRCA
TCGA-GM-A2DK-01A	821.178	939.94	1761.12	0.649782	BRCA
TCGA-AR-A1AK-01A	1081.54	1667.3	2748.83	0.533144	BRCA
TCGA-E2-A15R-01A	-502.436	-848.372	-1350.81	0.91843	BRCA
TCGA-BH-A18Q-01A	-1.43937	798.159	796.719	0.750528	BRCA
TCGA-E2-A153-01A	1510.21	715.497	2225.7	0.596475	BRCA
TCGA-BH-A0BT-01A	401.027	537.79	938.817	0.736581	BRCA
TCGA-E9-A54Y-01A	-1108.97	124.888	-984.082	0.895815	BRCA
TCGA-E2-A14Q-01A	205.725	205.63	411.355	0.786689	BRCA
TCGA-BH-A0HN-01A	-699.943	29.6599	-670.283	0.874401	BRCA
TCGA-E2-A1IK-01A	-128.061	1171.9	1043.84	0.726067	BRCA
TCGA-E2-A10C-01A	168.698	1284.44	1453.14	0.68347	BRCA
TCGA-A8-A095-01A	289.05	244.038	533.088	0.775532	BRCA
TCGA-A7-A0DB-01A	1041.36	734.909	1776.27	0.64809	BRCA
TCGA-BH-A18J-01A	658.717	162.576	821.293	0.748139	BRCA
TCGA-BH-A28O-01A	1082.31	549.039	1631.35	0.664142	BRCA
TCGA-AC-A3TN-01A	104.303	149.83	254.132	0.800726	BRCA
TCGA-A7-A13E-01A	-102.326	-470.302	-572.628	0.867356	BRCA
TCGA-BH-A0W5-01A	972.49	2080.12	3052.61	0.494901	BRCA
TCGA-GM-A2DD-01A	1247.38	2288.66	3536.04	0.432046	BRCA
TCGA-AN-A0XV-01A	792.077	596.603	1388.68	0.690346	BRCA
TCGA-E2-A1IL-01A	604.217	-174.079	430.138	0.784984	BRCA
TCGA-EW-A2FR-01A	1614.12	782.598	2396.71	0.576141	BRCA
TCGA-3C-AAAU-01A	-610.192	-478.885	-1089.08	0.902558	BRCA
TCGA-AR-A24W-01A	715.674	-139.347	576.327	0.77151	BRCA
TCGA-OL-A5RZ-01A	-471.904	-317.912	-789.816	0.882779	BRCA
TCGA-E9-A1RB-01A	32.9854	154.026	187.012	0.806589	BRCA
TCGA-AN-A0AJ-01A	371.543	1401.12	1772.66	0.648493	BRCA
TCGA-AR-A1AT-01A	555.571	1734.88	2290.45	0.58882	BRCA
TCGA-A8-A09Q-01A	915.364	1473.32	2388.68	0.577104	BRCA
TCGA-A8-A083-01A	-762.722	-170.831	-933.553	0.892494	BRCA
TCGA-AN-A0XL-01A	1107.3	131.587	1238.89	0.706085	BRCA
TCGA-E9-A1RC-01A	-69.4446	-492.744	-562.189	0.866592	BRCA
TCGA-D8-A27I-01A	1347.03	1329.16	2676.18	0.542136	BRCA
TCGA-A2-A04Y-01A	424.274	1328.97	1753.24	0.65066	BRCA
TCGA-PE-A5DC-01A	-61.0412	131.748	70.7066	0.816562	BRCA
TCGA-OL-A5D8-01A	34.8023	464.947	499.749	0.778613	BRCA
TCGA-A7-A26E-01A	1025.7	300.151	1325.85	0.696989	BRCA
TCGA-AN-A0FL-01A	-563.443	-244.494	-807.936	0.884025	BRCA
TCGA-A8-A0A1-01A	1125.87	1747.39	2873.27	0.517603	BRCA
TCGA-AN-A0FN-01A	2085.29	2152.25	4237.54	0.337055	BRCA
TCGA-D8-A1J9-01A	827.55	526.839	1354.39	0.693979	BRCA
TCGA-BH-A1EO-01A	1746.91	1115.28	2862.19	0.518993	BRCA
TCGA-B6-A0I2-01A	-316.346	2007.38	1691.04	0.657567	BRCA
TCGA-E9-A5UP-01A	-1203.19	217.744	-985.445	0.895904	BRCA
TCGA-A2-A0T5-01A	363.32	120.887	484.208	0.780042	BRCA
TCGA-A7-A0DA-01A	417.865	-25.674	392.191	0.788422	BRCA
TCGA-B6-A0IC-01A	-1510.92	-469.314	-1980.23	0.951009	BRCA
TCGA-BH-A5J0-01A	1160.82	1860.92	3021.74	0.498834	BRCA
TCGA-A2-A0CY-01A	-1004.38	-470.023	-1474.4	0.925455	BRCA
TCGA-E9-A245-01A	-197.721	-261.09	-458.811	0.85892	BRCA
TCGA-GM-A3NW-01A	-24.0778	302.249	278.171	0.798607	BRCA
TCGA-A1-A0SB-01A	-342.223	-1050.41	-1392.64	0.920841	BRCA
TCGA-OL-A66N-01A	699.653	1093.91	1793.56	0.646155	BRCA
TCGA-A2-A0CQ-01A	-45.0508	753.815	708.764	0.758997	BRCA
TCGA-C8-A1HG-01A	495.443	1458.26	1953.71	0.628036	BRCA
TCGA-AC-A2BK-01A	-1291.76	-672.091	-1963.85	0.950263	BRCA
TCGA-A8-A08J-01A	731.358	490.443	1221.8	0.707859	BRCA
TCGA-A8-A09V-01A	588.016	-343.567	244.449	0.801576	BRCA
TCGA-A2-A0T3-01A	-247.179	-424.929	-672.108	0.87453	BRCA
TCGA-C8-A1HK-01A	-259.914	145.208	-114.706	0.831969	BRCA
TCGA-AN-A04A-01A	966.272	237.196	1203.47	0.709758	BRCA
TCGA-E9-A1RG-01A	307.365	726.443	1033.81	0.727079	BRCA
TCGA-JL-A3YW-01A	1540.85	1726.88	3267.73	0.46722	BRCA
TCGA-E2-A154-01A	304.636	-328.202	-23.5666	0.824472	BRCA
TCGA-A2-A04U-01A	-159.516	-225.469	-384.985	0.85332	BRCA
TCGA-BH-A0EE-01A	-1062.96	743.552	-319.412	0.848262	BRCA
TCGA-BH-A0H5-01A	827.176	3049.51	3876.68	0.38643	BRCA
TCGA-EW-A1IW-01A	663.829	578.642	1242.47	0.705713	BRCA
TCGA-AO-A0J4-01A	226.624	1418.48	1645.1	0.662632	BRCA
TCGA-A7-A3J1-01A	908.936	1736.58	2645.52	0.545912	BRCA
TCGA-E9-A243-01A	1329.5	2770.19	4099.69	0.356036	BRCA
TCGA-C8-A134-01A	-42.9326	1162.22	1119.29	0.718407	BRCA
TCGA-D8-A1Y1-01A	1095.09	684.262	1779.35	0.647745	BRCA
TCGA-AO-A12A-01A	746.683	642.486	1389.17	0.690294	BRCA
TCGA-E2-A108-01A	1942.51	2687.2	4629.71	0.282329	BRCA
TCGA-BH-A0E1-01A	271.513	-165.235	106.278	0.813537	BRCA
TCGA-E2-A14U-01A	-502.851	-139.642	-642.493	0.872414	BRCA
TCGA-BH-A0HL-01A	-1019.33	-1108.55	-2127.87	0.957486	BRCA
TCGA-E9-A229-01A	1460.12	953.075	2413.2	0.574162	BRCA
TCGA-A8-A08T-01A	381.219	104.873	486.092	0.779869	BRCA
TCGA-E9-A1RF-01A	1028.19	1337.95	2366.14	0.579803	BRCA
TCGA-A2-A04T-01A	-249.274	1168.62	919.342	0.738512	BRCA
TCGA-E2-A15P-01A	335.95	-69.4455	266.505	0.799636	BRCA
TCGA-C8-A3M8-01A	196.864	-209.333	-12.4686	0.823549	BRCA
TCGA-LL-A5YO-01A	749.668	2795.82	3545.49	0.430794	BRCA
TCGA-OL-A66L-01A	899.873	1389.74	2289.61	0.588919	BRCA
TCGA-OL-A66K-01A	613.515	33.731	647.246	0.764845	BRCA
TCGA-E2-A1LG-01A	-1003.93	247.774	-756.152	0.880447	BRCA
TCGA-E2-A1LS-01A	-328.402	-251.247	-579.649	0.867868	BRCA
TCGA-A7-A426-01A	658.844	601.108	1259.95	0.703893	BRCA
TCGA-BH-A0B7-01A	1046.34	1683.68	2730.02	0.535478	BRCA
TCGA-AC-A2FO-01A	1138.46	1653.34	2791.8	0.527798	BRCA
TCGA-D8-A27L-01A	1152.41	977.96	2130.37	0.607648	BRCA
TCGA-AC-A2FF-01A	1610.98	1471.82	3082.81	0.491045	BRCA
TCGA-GM-A2D9-01A	545.959	647.953	1193.91	0.710745	BRCA
TCGA-A2-A0D3-01A	-181.1	472.992	291.891	0.797393	BRCA
TCGA-A2-A0EO-01A	1267.86	972.062	2239.93	0.594798	BRCA
TCGA-A2-A0T7-01A	763.312	466.376	1229.69	0.707041	BRCA
TCGA-OL-A6VO-01A	-451.842	506.454	54.6121	0.817924	BRCA
TCGA-BH-A0EI-01A	856.339	-199.644	656.695	0.763951	BRCA
TCGA-A8-A094-01A	735.22	1569.6	2304.82	0.587113	BRCA
TCGA-A8-A092-01A	214.634	181.492	396.126	0.788067	BRCA
TCGA-AC-A3W6-01A	1495.25	1661.63	3156.88	0.481544	BRCA
TCGA-BH-A0BA-01A	521.275	492.247	1013.52	0.72912	BRCA
TCGA-EW-A1OX-01A	-1280.37	-1163.12	-2443.5	0.969819	BRCA
TCGA-A2-A0CR-01A	1065.68	2726.6	3792.28	0.397827	BRCA
TCGA-D8-A1JD-01A	1089.44	786.059	1875.5	0.636929	BRCA
TCGA-C8-A26X-01A	1259.38	2088.74	3348.12	0.456755	BRCA
TCGA-A1-A0SE-01A	626.224	-32.6054	593.619	0.769893	BRCA
TCGA-A7-A4SF-01A	-122.568	340.326	217.758	0.803913	BRCA
TCGA-OL-A66O-01A	-175.378	-285.97	-461.348	0.859111	BRCA
TCGA-C8-A26W-01A	669.783	1093.31	1763.09	0.649562	BRCA
TCGA-E2-A9RU-01A	307.386	520.978	828.364	0.74745	BRCA
TCGA-AN-A0FW-01A	391.413	251.695	643.108	0.765236	BRCA
TCGA-D8-A1JC-01A	611.012	658.738	1269.75	0.70287	BRCA
TCGA-C8-A12V-01A	823.015	2938.15	3761.17	0.402012	BRCA
TCGA-A2-A04P-01A	392.275	1283.44	1675.72	0.659259	BRCA
TCGA-BH-A0W3-01A	-399.838	91.9755	-307.862	0.847363	BRCA
TCGA-BH-A0B5-01A	634.387	757.148	1391.54	0.690043	BRCA
TCGA-S3-AA10-01A	314.669	2299.66	2614.33	0.549743	BRCA
TCGA-BH-A0B0-01A	1166.34	1328.59	2494.93	0.564297	BRCA
TCGA-E2-A574-01A	-1161.52	-728.577	-1890.1	0.946836	BRCA
TCGA-AN-A0XN-01A	1749.35	1294.39	3043.74	0.496033	BRCA
TCGA-AN-A0XW-01A	1558.77	1795.89	3354.66	0.455901	BRCA
TCGA-C8-A1HF-01A	950.52	1549.66	2500.18	0.563661	BRCA
TCGA-AR-A2LO-01A	831.783	1449.92	2281.7	0.589857	BRCA
TCGA-D8-A1XA-01A	261.626	252.031	513.657	0.77733	BRCA
TCGA-BH-A0BL-01A	1485.47	1742.8	3228.27	0.472334	BRCA
TCGA-EW-A1J2-01A	1232.18	1021.99	2254.17	0.593115	BRCA
TCGA-BH-A0AZ-01A	1653.89	729.815	2383.71	0.5777	BRCA
TCGA-E9-A227-01A	822.275	1372.91	2195.18	0.600065	BRCA
TCGA-A2-A0D2-01A	229.026	1134.72	1363.74	0.69299	BRCA
TCGA-D8-A1XM-01A	1183.32	1268.26	2451.58	0.56954	BRCA
TCGA-D8-A1Y3-01A	176.329	1249.21	1425.54	0.686421	BRCA
TCGA-C8-A275-01A	484.364	1811.52	2295.88	0.588175	BRCA
TCGA-E2-A3DX-01A	1499.95	1976.17	3476.12	0.439961	BRCA
TCGA-C8-A1HM-01A	31.6209	2155.68	2187.3	0.60099	BRCA
TCGA-E2-A158-01A	-1143.68	-389.788	-1533.47	0.928705	BRCA
TCGA-AR-A0TP-01A	-593.39	-641.992	-1235.38	0.911596	BRCA
TCGA-A7-A26F-01B	1310.2	1416.42	2726.62	0.5359	BRCA
TCGA-A2-A1FW-01A	295.885	-104.608	191.277	0.806218	BRCA
TCGA-E2-A15A-06A	347.564	1720.7	2068.26	0.614863	BRCA
TCGA-BH-A0C7-01B	182.307	366.561	548.867	0.774068	BRCA
TCGA-AR-A1AJ-01A	1235.98	2622.34	3858.31	0.388915	BRCA
TCGA-E9-A1R5-01A	600.339	-57.4512	542.888	0.774623	BRCA
TCGA-A8-A09A-01A	899.791	541.64	1441.43	0.684723	BRCA
TCGA-GM-A2DC-01A	-237.972	13.9746	-223.998	0.840762	BRCA
TCGA-A2-A3KC-01A	1064.23	779.133	1843.36	0.640558	BRCA
TCGA-AO-A0J9-01A	1404.58	1782.33	3186.91	0.477676	BRCA
TCGA-E2-A14Y-01A	-559.473	-31.1608	-590.634	0.868668	BRCA
TCGA-D8-A4Z1-01A	757.366	453.744	1211.11	0.708967	BRCA
TCGA-3C-AALI-01A	243.967	1143.82	1387.78	0.690441	BRCA
TCGA-E2-A159-01A	548.08	1826.56	2374.64	0.578787	BRCA
TCGA-E2-A155-01A	-485.69	-571.771	-1057.46	0.90055	BRCA
TCGA-A8-A082-01A	299.651	357.171	656.822	0.763939	BRCA
TCGA-E2-A14R-01A	-362.376	1391.47	1029.1	0.727554	BRCA
TCGA-D8-A141-01A	1602.41	2169.34	3771.76	0.400588	BRCA
TCGA-BH-A204-01A	250.479	-434.866	-184.387	0.8376	BRCA
TCGA-E2-A109-01A	283.106	204.21	487.316	0.779756	BRCA
TCGA-C8-A1HJ-01A	-244.572	139.848	-104.724	0.831155	BRCA
TCGA-BH-A0C1-01B	731.26	849.819	1581.08	0.669641	BRCA
TCGA-D8-A1Y2-01A	1704.57	2226.76	3931.33	0.379018	BRCA
TCGA-AR-A2LJ-01A	1071.74	1853	2924.74	0.511123	BRCA
TCGA-AC-A2QH-01B	34.2675	-880.684	-846.416	0.886652	BRCA
TCGA-A2-A0YK-01A	1267.49	2123.06	3390.55	0.451206	BRCA
TCGA-E9-A22H-01A	-66.3804	481.197	414.817	0.786375	BRCA
TCGA-E2-A1L8-01A	738.166	460.816	1198.98	0.710221	BRCA
TCGA-BH-A0B8-01A	238.456	48.4478	286.904	0.797835	BRCA
TCGA-BH-A18G-01A	180.291	492.581	672.872	0.762416	BRCA
TCGA-JL-A3YX-01A	-46.2729	-274.318	-320.591	0.848354	BRCA
TCGA-S3-AA17-01A	577.094	2366.32	2943.41	0.508766	BRCA
TCGA-E2-A15M-01A	1655.61	2034.47	3690.07	0.411545	BRCA
TCGA-E2-A56Z-01A	-242.967	-78.6034	-321.57	0.84843	BRCA
TCGA-A7-A0CH-01A	355.663	-6.58624	349.076	0.7923	BRCA
TCGA-AR-A0TZ-01A	101.27	-134.204	-32.9343	0.825249	BRCA
TCGA-E2-A15I-01A	388.22	910.379	1298.6	0.699852	BRCA
TCGA-BH-A0B4-01A	1128.82	815.613	1944.43	0.629095	BRCA
TCGA-E2-A15K-06A	-1155.53	-126.305	-1281.84	0.914378	BRCA
TCGA-BH-A0WA-01A	199.641	367.945	567.586	0.772326	BRCA
TCGA-A2-A0ET-01A	-669.088	445.059	-224.029	0.840765	BRCA
TCGA-OL-A5RW-01A	-207.55	551.748	344.197	0.792736	BRCA
TCGA-A7-A13D-01B	106.164	-631.616	-525.452	0.863888	BRCA
TCGA-AN-A0FD-01A	954.476	574.611	1529.09	0.675289	BRCA
TCGA-BH-A0H7-01A	804.9	244.76	1049.66	0.72548	BRCA
TCGA-LL-A5YL-01A	482.686	1188.89	1671.57	0.659717	BRCA
TCGA-A2-A0D0-01A	-871.984	944.084	72.0999	0.816444	BRCA
TCGA-AO-A129-01A	291.877	1579.58	1871.46	0.637386	BRCA
TCGA-BH-A1EW-01A	455.814	975.494	1431.31	0.685805	BRCA
TCGA-AO-A03M-01B	334.942	1529.1	1864.05	0.638224	BRCA
TCGA-B6-A0RP-01A	962.011	743.028	1705.04	0.656017	BRCA
TCGA-E2-A15T-01A	-637.662	-557.989	-1195.65	0.909183	BRCA
TCGA-A2-A4RW-01A	663.487	555.193	1218.68	0.708183	BRCA
TCGA-A8-A08O-01A	490.843	-395.94	94.903	0.814507	BRCA
TCGA-BH-A18I-01A	1391.75	1256.93	2648.68	0.545524	BRCA
TCGA-BH-A0BM-01A	759.955	255.43	1015.38	0.728933	BRCA
TCGA-E2-A14N-01A	-622.227	860.529	238.302	0.802115	BRCA
TCGA-5L-AAT0-01A	1078.81	1296.1	2374.91	0.578754	BRCA
TCGA-BH-A6R9-01A	2072.9	1952.73	4025.63	0.366173	BRCA
TCGA-EW-A1PG-01A	836.061	151.281	987.343	0.731745	BRCA
TCGA-AN-A03Y-01A	61.696	530.105	591.801	0.770063	BRCA
TCGA-B6-A0RT-01A	954.308	3101.71	4056.02	0.362019	BRCA
TCGA-A2-A25D-01A	578.47	1964.3	2542.77	0.558487	BRCA
TCGA-A7-A56D-01A	823.302	1062.89	1886.2	0.635717	BRCA
TCGA-D8-A73W-01A	952.097	1053.74	2005.83	0.622064	BRCA
TCGA-AO-A0J5-01A	1287.77	311.886	1599.66	0.667613	BRCA
TCGA-A2-A1G6-01A	570.685	604.281	1174.97	0.712699	BRCA
TCGA-AC-A3OD-01B	1090.69	2161.29	3251.98	0.469263	BRCA
TCGA-A7-A0CJ-01A	-405.228	45.3646	-359.864	0.851392	BRCA
TCGA-A8-A07U-01A	846.694	2348.54	3195.24	0.476602	BRCA
TCGA-D8-A1XS-01A	807.743	354.174	1161.92	0.714041	BRCA
TCGA-B6-A0I8-01A	202.275	-445.134	-242.858	0.842258	BRCA
TCGA-LL-A5YM-01A	142.754	545.298	688.051	0.760973	BRCA
TCGA-E2-A15E-01A	229.203	-416.958	-187.755	0.83787	BRCA
TCGA-D8-A27G-01A	1015.67	992.478	2008.15	0.621798	BRCA
TCGA-BH-A1EX-01A	1079.56	900.013	1979.58	0.625077	BRCA
TCGA-A8-A076-01A	883.574	614.95	1498.52	0.678591	BRCA
TCGA-EW-A1OV-01A	949.409	2638.05	3587.46	0.425226	BRCA
TCGA-B6-A0X7-01A	691.422	-115.842	575.581	0.77158	BRCA
TCGA-B6-A0WT-01A	649.746	-49.1065	600.639	0.769235	BRCA
TCGA-A2-A4S3-01A	31.5692	996.983	1028.55	0.727609	BRCA
TCGA-BH-A0BZ-01A	1297.52	1795.23	3092.75	0.489774	BRCA
TCGA-OL-A5RU-01A	377.554	1637.63	2015.18	0.620989	BRCA
TCGA-D8-A73U-01A	1582.49	2963.59	4546.08	0.294084	BRCA
TCGA-A2-A0YT-01A	-146.644	159.682	13.0378	0.821419	BRCA
TCGA-A1-A0SK-01A	-1379.81	-1259.75	-2639.56	0.976433	BRCA
TCGA-E9-A295-01A	549.89	259.247	809.137	0.749322	BRCA
TCGA-AR-A1AR-01A	1100.71	1872.19	2972.9	0.505035	BRCA
TCGA-D8-A1XY-01A	1014.13	188.061	1202.19	0.709889	BRCA
TCGA-LL-A8F5-01A	30.7333	1100.7	1131.44	0.717166	BRCA
TCGA-E9-A1R6-01A	167.539	-113.136	54.4031	0.817941	BRCA
TCGA-BH-A1FL-01A	160.862	-115.998	44.8646	0.818746	BRCA
TCGA-E9-A1RE-01A	-84.5039	-380.829	-465.333	0.85941	BRCA
TCGA-D8-A1JN-01A	-904.219	135.142	-769.077	0.881345	BRCA
TCGA-D8-A145-01A	869.722	551.96	1421.68	0.686833	BRCA
TCGA-B6-A0IK-01A	25.1592	427.668	452.827	0.782916	BRCA
TCGA-C8-A1HE-01A	146.09	244.901	390.991	0.788531	BRCA
TCGA-A8-A0AB-01A	-214.403	-776.11	-990.514	0.896234	BRCA
TCGA-EW-A1J3-01A	189.458	175.213	364.671	0.790901	BRCA
TCGA-GI-A2C8-01A	1493.5	1192.24	2685.74	0.540956	BRCA
TCGA-A2-A0YJ-01A	-634.417	-327.783	-962.2	0.894383	BRCA
TCGA-A8-A0A7-01A	1529.33	2736.27	4265.6	0.333174	BRCA
TCGA-A8-A08L-01A	170.923	1115.78	1286.7	0.701098	BRCA
TCGA-BH-A0H6-01A	645.707	-144.128	501.579	0.778444	BRCA
TCGA-D8-A1XL-01A	223.436	1664.53	1887.97	0.635516	BRCA
TCGA-E2-A10B-01A	596.787	451.845	1048.63	0.725584	BRCA
TCGA-E9-A228-01A	41.448	250.212	291.66	0.797414	BRCA
TCGA-A2-A3KD-01A	269.775	268.677	538.452	0.775035	BRCA
TCGA-AQ-A7U7-01A	1603.69	2598.75	4202.44	0.341902	BRCA
TCGA-AO-A1KS-01A	268.783	226.774	495.557	0.778999	BRCA
TCGA-A7-A0DC-01B	98.0288	-428.215	-330.186	0.849099	BRCA
TCGA-BH-A0EB-01A	1284.64	1527.04	2811.68	0.525317	BRCA
TCGA-C8-A12W-01A	993.614	738.606	1732.22	0.653	BRCA
TCGA-AR-A24L-01A	990.954	102.57	1093.52	0.721033	BRCA
TCGA-EW-A1PB-01A	126.52	2440.33	2566.85	0.55555	BRCA
TCGA-D8-A1JJ-01A	893.097	502.568	1395.67	0.689604	BRCA
TCGA-C8-A12Z-01A	-78.0504	-299.764	-377.815	0.852771	BRCA
TCGA-A8-A09X-01A	1122.51	1729.15	2851.66	0.520314	BRCA
TCGA-AC-A62Y-01A	647.658	1280.73	1928.39	0.630925	BRCA
TCGA-AC-A3YJ-01A	-205.754	804.137	598.382	0.769446	BRCA
TCGA-E9-A22G-01A	-922.205	130.642	-791.563	0.882899	BRCA
TCGA-GM-A5PX-01A	971.248	560.671	1531.92	0.674983	BRCA
TCGA-A2-A4RX-01A	963.015	893.061	1856.08	0.639124	BRCA
TCGA-B6-A0WW-01A	367.317	-60.4914	306.825	0.796068	BRCA
TCGA-A2-A0SV-01A	837.191	1183.79	2020.98	0.620321	BRCA
TCGA-AR-A24U-01A	1272.11	1913.92	3186.03	0.47779	BRCA
TCGA-B6-A0X0-01A	-717.611	-273.939	-991.55	0.896301	BRCA
TCGA-BH-A0EA-01A	890.843	505.289	1396.13	0.689554	BRCA
TCGA-LL-A440-01A	1649.03	1658.72	3307.75	0.462018	BRCA
TCGA-A1-A0SQ-01A	-70.7925	168.761	97.9684	0.814246	BRCA
TCGA-A8-A09N-01A	312.997	219.511	532.508	0.775586	BRCA
TCGA-AC-A3QQ-01B	1023	759.77	1782.77	0.647363	BRCA
TCGA-BH-A18V-06A	282.294	2497.27	2779.56	0.529322	BRCA
TCGA-BH-A18H-01A	553.012	1841.14	2394.15	0.576449	BRCA
TCGA-E2-A1LH-01A	614.984	2214.72	2829.7	0.523064	BRCA
TCGA-C8-A27A-01A	-477.268	-413.382	-890.65	0.889635	BRCA
TCGA-E9-A1R4-01A	614.298	1697.13	2311.43	0.586328	BRCA
TCGA-A2-A3XU-01A	-1108.37	-661.566	-1769.94	0.941014	BRCA
TCGA-HN-A2NL-01A	-799.179	617.833	-181.346	0.837356	BRCA
TCGA-BH-A0BO-01A	1341.75	1179.41	2521.16	0.561114	BRCA
TCGA-D8-A1Y0-01A	995.391	1305.51	2300.9	0.587579	BRCA
TCGA-B6-A40B-01A	456.737	281.607	738.344	0.756162	BRCA
TCGA-PL-A8LX-01A	-322.686	403.908	81.2226	0.81567	BRCA
TCGA-B6-A1KF-01A	-172.903	-820.039	-992.942	0.896392	BRCA
TCGA-AO-A0J7-01A	-350.14	-470.24	-820.38	0.884878	BRCA
TCGA-EW-A2FV-01A	660.29	1102.95	1763.24	0.649545	BRCA
TCGA-AR-A252-01A	1271.05	2441.36	3712.41	0.408556	BRCA
TCGA-AN-A0XR-01A	-181.811	-290.294	-472.105	0.859918	BRCA
TCGA-A2-A0YC-01A	676.779	592.504	1269.28	0.702919	BRCA
TCGA-A8-A07P-01A	584.171	488.87	1073.04	0.723113	BRCA
TCGA-E9-A3X8-01A	945.23	1515.2	2460.43	0.568472	BRCA
TCGA-AC-A2B8-01A	1271.63	1169.28	2440.9	0.570827	BRCA
TCGA-AO-A0JL-01A	26.9194	-8.2661	18.6533	0.820949	BRCA
TCGA-D8-A27W-01A	540.987	570.733	1111.72	0.71918	BRCA
TCGA-B6-A0RO-01A	-404.95	-139.442	-544.391	0.865285	BRCA
TCGA-BH-A0DE-01A	1130.03	1028.01	2158.04	0.604418	BRCA
TCGA-D8-A147-01A	-55.636	915.058	859.422	0.744413	BRCA
TCGA-BH-A202-01A	528.955	1051.16	1580.11	0.669746	BRCA
TCGA-BH-A18R-01A	-194.748	379.444	184.696	0.806789	BRCA
TCGA-B6-A0RV-01A	143.587	847.128	990.715	0.731408	BRCA
TCGA-D8-A27P-01A	196.91	-215.323	-18.4125	0.824044	BRCA
TCGA-BH-A0W7-01A	1184.21	1757.37	2941.58	0.508998	BRCA
TCGA-AC-A7VB-01A	-894.088	-848.101	-1742.19	0.939628	BRCA
TCGA-AN-A046-01A	899.918	1510.04	2409.96	0.57455	BRCA
TCGA-A2-A0SX-01A	850.909	1987.72	2838.63	0.521947	BRCA
TCGA-A8-A06N-01A	-1488.65	-537.236	-2025.88	0.95306	BRCA
TCGA-BH-A8G0-01A	1326.96	1792.13	3119.09	0.486399	BRCA
TCGA-BH-A0HP-01A	773.788	695.63	1469.42	0.681723	BRCA
TCGA-BH-A18U-01A	497.188	519.471	1016.66	0.728805	BRCA
TCGA-AN-A0AS-01A	940.482	697.389	1637.87	0.663426	BRCA
TCGA-AO-A0JC-01A	719.498	3641.84	4361.34	0.319892	BRCA
TCGA-BH-A1F2-01A	1089.81	307.625	1397.43	0.689416	BRCA
TCGA-BH-A18M-01A	1026.35	531.353	1557.7	0.672185	BRCA
TCGA-C8-A12L-01A	-287.321	283.604	-3.71722	0.82282	BRCA
TCGA-E9-A1R7-01A	-288.133	-537.883	-826.017	0.885263	BRCA
TCGA-BH-A1FH-01A	1624.94	440.548	2065.49	0.615184	BRCA
TCGA-AR-A24V-01A	1522.3	852.331	2374.64	0.578787	BRCA
TCGA-AC-A6IX-01A	1140.29	997.877	2138.16	0.606739	BRCA
TCGA-D8-A1JH-01A	1235.12	972.028	2207.15	0.598658	BRCA
TCGA-BH-A1FE-01A	1176.21	1560.62	2736.82	0.534635	BRCA
TCGA-A2-A25C-01A	661.086	436.492	1097.58	0.720621	BRCA
TCGA-B6-A0IQ-01A	-624.886	417.907	-206.98	0.839407	BRCA
TCGA-AO-A0JI-01A	-483.668	-122.405	-606.074	0.869789	BRCA
TCGA-B6-A0IA-01A	-817.862	-289.642	-1107.5	0.903719	BRCA
TCGA-E2-A1L7-01A	350.836	1440.45	1791.29	0.646409	BRCA
TCGA-BH-A18F-01A	976.339	851.575	1827.91	0.642298	BRCA
TCGA-C8-A1HI-01A	307.957	83.8535	391.81	0.788457	BRCA
TCGA-A2-A0YD-01A	1461.9	1226.2	2688.1	0.540665	BRCA
TCGA-A8-A06U-01A	-50.882	635.205	584.323	0.770763	BRCA
TCGA-BH-A18S-01A	-303.503	119.119	-184.384	0.8376	BRCA
TCGA-A8-A08S-01A	93.9875	226.974	320.962	0.794811	BRCA
TCGA-A8-A08C-01A	-18.7172	-62.234	-80.9511	0.829209	BRCA
TCGA-C8-A1HO-01A	-117.915	-204.962	-322.876	0.848531	BRCA
TCGA-AO-A0JG-01A	630.169	1281.55	1911.72	0.632821	BRCA
TCGA-E9-A1NF-01A	1746.91	871.189	2618.1	0.54928	BRCA
TCGA-AO-A0J6-01A	-665.495	1308.99	643.499	0.765199	BRCA
TCGA-LL-A5YP-01A	1161.99	969.615	2131.6	0.607504	BRCA
TCGA-BH-A0DI-01A	1532.54	1119.98	2652.52	0.545051	BRCA
TCGA-BH-A1FJ-01A	-319.468	-549.966	-869.435	0.888209	BRCA
TCGA-UU-A93S-01A	-752.388	386.317	-366.071	0.851869	BRCA
TCGA-A2-A0YE-01A	-12.5128	-225.118	-237.631	0.841844	BRCA
TCGA-BH-A209-01A	546.015	2367.61	2913.63	0.512525	BRCA
TCGA-OL-A5RX-01A	284.633	567.379	852.012	0.745139	BRCA
TCGA-E2-A15D-01A	531.534	365.337	896.871	0.740732	BRCA
TCGA-D8-A27H-01A	636.674	307.435	944.11	0.736056	BRCA
TCGA-BH-A1F6-01A	433.397	1280.18	1713.58	0.65507	BRCA
TCGA-A1-A0SD-01A	898.425	450.961	1349.39	0.694507	BRCA
TCGA-A7-A26J-01B	1079.65	959.072	2038.72	0.618277	BRCA
TCGA-D8-A1XC-01A	-923.426	-337.027	-1260.45	0.913102	BRCA
TCGA-A2-A04R-01A	38.8264	-564.639	-525.813	0.863915	BRCA
TCGA-LD-A66U-01A	693.39	1423.31	2116.7	0.60924	BRCA
TCGA-E2-A15O-01A	-480.147	-28.1082	-508.255	0.862614	BRCA
TCGA-AR-A24T-01A	1496.52	722.671	2219.2	0.597241	BRCA
TCGA-BH-A0HO-01A	513.972	865.234	1379.21	0.691351	BRCA
TCGA-A7-A6VW-01A	-22.7815	869.097	846.316	0.745697	BRCA
TCGA-BH-A0HY-01A	320.409	-299.037	21.3727	0.820721	BRCA
TCGA-3C-AALJ-01A	519.446	1143.4	1662.84	0.660679	BRCA
TCGA-BH-AB28-01A	525.979	979.249	1505.23	0.677868	BRCA
TCGA-A7-A0CG-01A	1221.18	1465.89	2687.08	0.540791	BRCA
TCGA-A8-A08H-01A	1919.69	2547.1	4466.79	0.305188	BRCA
TCGA-B6-A0WV-01A	-685.229	-952.025	-1637.25	0.934246	BRCA
TCGA-D8-A1XF-01A	-826.391	-390.038	-1216.43	0.910448	BRCA
TCGA-BH-A0BQ-01A	1131.42	1081.76	2213.18	0.597949	BRCA
TCGA-EW-A1PC-01B	-355.497	-336.758	-692.255	0.875961	BRCA
TCGA-A8-A08I-01A	15.9734	2235.64	2251.62	0.593417	BRCA
TCGA-B6-A0X4-01A	-1235.87	-921.504	-2157.38	0.958726	BRCA
TCGA-E9-A2JS-01A	231.64	42.3685	274.009	0.798974	BRCA
TCGA-A8-A096-01A	1400.75	1764.07	3164.82	0.480522	BRCA
TCGA-B6-A0WY-01A	689.788	525.586	1215.37	0.708525	BRCA
TCGA-A8-A09E-01A	-189.951	-231.335	-421.287	0.856086	BRCA
TCGA-BH-A1ES-06A	-774.742	-286.566	-1061.31	0.900795	BRCA
TCGA-EW-A1OW-01A	579.373	484.36	1063.73	0.724057	BRCA
TCGA-D8-A1XD-01A	471.18	-742.644	-271.464	0.844514	BRCA
TCGA-E9-A54X-01A	-1749.62	-1047.96	-2797.58	0.981176	BRCA
TCGA-B6-A0RG-01A	82.5159	-342.264	-259.748	0.843592	BRCA
TCGA-A8-A097-01A	920.81	669.753	1590.56	0.668606	BRCA
TCGA-A2-A0CX-01A	1022.27	980.58	2002.85	0.622406	BRCA
TCGA-E9-A5FK-01A	807.585	2403.66	3211.25	0.474535	BRCA
TCGA-C8-A8HQ-01A	1011.67	1135.15	2146.82	0.605728	BRCA
TCGA-BH-A0BP-01A	1165.72	357.189	1522.91	0.675957	BRCA
TCGA-B6-A0RL-01A	-2035.14	-839.72	-2874.86	0.983304	BRCA
TCGA-A8-A08F-01A	846.464	1476.73	2323.19	0.584928	BRCA
TCGA-A2-A0CK-01A	521.563	720.162	1241.73	0.70579	BRCA
TCGA-E9-A1N4-01A	1018.57	1429.14	2447.71	0.570006	BRCA
TCGA-D8-A1XZ-01A	688.92	754.284	1443.2	0.684533	BRCA
TCGA-AR-A1AS-01A	121.514	110.204	231.718	0.802692	BRCA
TCGA-EW-A424-01A	421.752	-285.538	136.214	0.810974	BRCA
TCGA-A7-A3RF-01A	-247.148	-439.493	-686.641	0.875563	BRCA
TCGA-AR-A24H-01A	-162.895	638.357	475.461	0.780845	BRCA
TCGA-A8-A06T-01A	337.119	499.005	836.124	0.746693	BRCA
TCGA-C8-A1HL-01A	788.533	400.936	1189.47	0.711204	BRCA
TCGA-D8-A1X8-01A	876.902	907.626	1784.53	0.647166	BRCA
TCGA-AO-A1KT-01A	766.267	540.116	1306.38	0.699035	BRCA
TCGA-B6-A0RQ-01A	-87.8715	-349.972	-437.844	0.85734	BRCA
TCGA-AR-A1AQ-01A	498.852	1976.68	2475.53	0.566646	BRCA
TCGA-OL-A5D6-01A	1004.7	619.673	1624.37	0.664908	BRCA
TCGA-A8-A091-01A	187.178	122.738	309.915	0.795794	BRCA
TCGA-A7-A4SE-01A	681.899	338.238	1020.14	0.728456	BRCA
TCGA-AC-A2FE-01A	1119.33	2032.04	3151.37	0.482253	BRCA
TCGA-C8-A26Z-01A	139.233	-385.128	-245.895	0.842498	BRCA
TCGA-C8-A12Y-01A	388.78	351.054	739.833	0.756019	BRCA
TCGA-A7-A13F-01A	120.876	213.434	334.31	0.79362	BRCA
TCGA-BH-A28Q-01A	483.645	194.615	678.26	0.761904	BRCA
TCGA-GM-A5PV-01A	-548.7	551.105	2.40562	0.822308	BRCA
TCGA-A7-A4SC-01A	749.195	641.527	1390.72	0.690129	BRCA
TCGA-A8-A09G-01A	177.136	1104.01	1281.15	0.701679	BRCA
TCGA-E2-A15H-01A	140.973	-130.153	10.8209	0.821605	BRCA
TCGA-A7-A13E-01B	1290.48	1505.94	2796.42	0.527221	BRCA
TCGA-B6-A0IH-01A	964.244	1043.11	2007.36	0.621889	BRCA
TCGA-A2-A1G4-01A	-334.635	180.747	-153.889	0.835146	BRCA
TCGA-A8-A093-01A	634.106	-346.257	287.848	0.797751	BRCA
TCGA-C8-A12O-01A	1173.36	859.154	2032.52	0.618992	BRCA
TCGA-AO-A1KQ-01A	326.591	1131.14	1457.73	0.682978	BRCA
TCGA-AR-A256-01A	-64.2538	393.788	329.534	0.794047	BRCA
TCGA-OL-A66I-01A	996.469	2661.39	3657.86	0.41585	BRCA
TCGA-C8-A3M7-01A	755.625	553.306	1308.93	0.698768	BRCA
TCGA-A2-A04W-01A	627.885	305.547	933.433	0.737116	BRCA
TCGA-OL-A97C-01A	468.134	724.478	1192.61	0.710879	BRCA
TCGA-AR-A1AM-01A	690.11	707.378	1397.49	0.68941	BRCA
TCGA-AR-A2LR-01A	756.622	6.70304	763.325	0.753758	BRCA
TCGA-EW-A1OZ-01A	657.711	736.251	1393.96	0.689785	BRCA
TCGA-A1-A0SF-01A	539.955	926.267	1466.22	0.682066	BRCA
TCGA-A1-A0SJ-01A	550.342	195.559	745.901	0.755436	BRCA
TCGA-D8-A1JU-01A	1772.08	1066.76	2838.84	0.52192	BRCA
TCGA-A8-A07F-01A	441.079	478.676	919.754	0.738471	BRCA
TCGA-A7-A6VY-01A	579.537	1473.58	2053.12	0.616615	BRCA
TCGA-A2-A0CU-01A	255.756	-139.578	116.178	0.812691	BRCA
TCGA-E9-A1NE-01A	1071.75	2407.83	3479.59	0.439504	BRCA
TCGA-A7-A0D9-01A	90.4406	-431.603	-341.162	0.849949	BRCA
TCGA-C8-A12K-01A	555.422	2407.72	2963.14	0.50627	BRCA
TCGA-A8-A07O-01A	-223.051	766.563	543.512	0.774566	BRCA
TCGA-C8-A12U-01A	-765.94	897.194	131.254	0.8114	BRCA
TCGA-C8-A8HP-01A	456.2	1763.04	2219.24	0.597236	BRCA
TCGA-A2-A3XV-01A	231.017	473.129	704.145	0.759438	BRCA
TCGA-BH-A0AW-01A	1139.42	2231.27	3370.69	0.453805	BRCA
TCGA-AN-A0FF-01A	620.718	977.927	1598.64	0.667724	BRCA
TCGA-AR-A24M-01A	948.364	294.97	1243.33	0.705623	BRCA
TCGA-E2-A2P6-01A	85.5379	423.438	508.976	0.777762	BRCA
TCGA-C8-A130-01A	521.574	274.289	795.863	0.750611	BRCA
TCGA-C8-A274-01A	-395.093	-7.48511	-402.578	0.854664	BRCA
TCGA-D8-A73X-01A	635.876	276.723	912.599	0.739179	BRCA
TCGA-AO-A0JA-01A	1221.46	806.607	2028.06	0.619506	BRCA
TCGA-LL-A5YN-01A	297.846	2364	2661.85	0.543903	BRCA
TCGA-D8-A1XB-01A	891.529	-37.3393	854.189	0.744926	BRCA
TCGA-LL-A6FP-01A	-1019.87	-479.264	-1499.13	0.926824	BRCA
TCGA-A7-A26E-01B	1127.63	459.177	1586.8	0.669017	BRCA
TCGA-A7-A6VX-01A	570.367	181.973	752.34	0.754817	BRCA
TCGA-AC-A6IW-01A	-106.992	2333.38	2226.39	0.596394	BRCA
TCGA-BH-A0C3-01A	1320.53	1222.05	2542.58	0.55851	BRCA
TCGA-E2-A1L9-01A	1413.08	914.688	2327.77	0.584384	BRCA
TCGA-BH-A1EV-01A	509.678	-194.353	315.325	0.795313	BRCA
TCGA-A2-A3XX-01A	90.3914	778.115	868.507	0.743522	BRCA
TCGA-E9-A1NA-01A	939.623	1008.48	1948.1	0.628677	BRCA
TCGA-EW-A1OY-01A	-98.4601	225.898	127.438	0.811727	BRCA
TCGA-BH-A0AU-01A	681.413	550.317	1231.73	0.706829	BRCA
TCGA-B6-A0WS-01A	898.596	1445.28	2343.88	0.582463	BRCA
TCGA-B6-A0I5-01A	346.497	697.677	1044.17	0.726034	BRCA
TCGA-E2-A14P-01A	-382.569	666.826	284.257	0.798069	BRCA
TCGA-GM-A2DF-01A	598.586	1697.73	2296.31	0.588124	BRCA
TCGA-AQ-A04H-01B	-131.695	-183.336	-315.031	0.847921	BRCA
TCGA-AC-A6NO-01A	-39.1638	-178.728	-217.891	0.840277	BRCA
TCGA-BH-A0E9-01B	384.367	519.863	904.23	0.740006	BRCA
TCGA-BH-A0B1-01A	624.646	205.268	829.914	0.747299	BRCA
TCGA-AR-A0TW-01A	165.125	1207.56	1372.68	0.692043	BRCA
TCGA-AN-A0FX-01A	299.324	-169.745	129.58	0.811543	BRCA
TCGA-BH-A0BD-01A	760.328	1112.57	1872.89	0.637223	BRCA
TCGA-D8-A1JA-01A	745.312	303.046	1048.36	0.725611	BRCA
TCGA-S3-AA11-01A	-381.092	-526.266	-907.357	0.890753	BRCA
TCGA-AO-A03T-01A	-232.738	703.542	470.804	0.781272	BRCA
TCGA-AC-A3YI-01A	1162.5	808.527	1971.03	0.626056	BRCA
TCGA-BH-A0B2-01A	1496.35	1814.24	3310.59	0.461649	BRCA
TCGA-LL-A7T0-01A	24.3246	708.684	733.008	0.756675	BRCA
TCGA-BH-A0DH-01A	206.784	482.434	689.218	0.760862	BRCA
TCGA-AC-A8OQ-01A	891.713	1512.34	2404.05	0.575261	BRCA
TCGA-C8-A12N-01A	1068.61	767.221	1835.83	0.641407	BRCA
TCGA-AO-A03U-01B	1098.98	1971.31	3070.29	0.492645	BRCA
TCGA-C8-A12T-01A	912.55	446.326	1358.88	0.693504	BRCA
TCGA-AO-A0J2-01A	-177.247	1076.6	899.354	0.740487	BRCA
TCGA-D8-A27R-01A	666.083	904.614	1570.7	0.670772	BRCA
TCGA-A2-A0EU-01A	206.126	-38.2972	167.829	0.80825	BRCA
TCGA-AO-A12D-01A	1146.95	1699.36	2846.31	0.520984	BRCA
TCGA-D8-A1XT-01A	1174.15	882.259	2056.41	0.616234	BRCA
TCGA-A2-A0CW-01A	-446.976	544.146	97.1698	0.814314	BRCA
TCGA-E2-A10F-01A	1314.31	1315.99	2630.3	0.547783	BRCA
TCGA-BH-A0E7-01A	53.0611	-458.78	-405.719	0.854903	BRCA
TCGA-D8-A1XG-01A	-18.1995	-95.872	-114.071	0.831917	BRCA
TCGA-E9-A1N8-01A	-693.605	-476.721	-1170.33	0.907628	BRCA
TCGA-E2-A2P5-01A	381.601	280.68	662.281	0.763422	BRCA
TCGA-C8-A278-01A	1209.41	1713.5	2922.91	0.511355	BRCA
TCGA-A8-A08R-01A	573.653	1467.99	2041.64	0.61794	BRCA
TCGA-E2-A15A-01A	617.56	898.984	1516.54	0.676646	BRCA
TCGA-D8-A1JT-01A	-308.848	192.029	-116.819	0.832141	BRCA
TCGA-D8-A142-01A	980.755	817.397	1798.15	0.64564	BRCA
TCGA-A2-A3Y0-01A	-333.793	1424.5	1090.71	0.72132	BRCA
TCGA-AQ-A0Y5-01A	1059.61	340.927	1400.53	0.689086	BRCA
TCGA-A8-A07W-01A	404.603	571.677	976.28	0.732851	BRCA
TCGA-A1-A0SM-01A	895.136	471.355	1366.49	0.692699	BRCA
TCGA-AC-A3EH-01A	247.942	289.981	537.923	0.775084	BRCA
TCGA-MS-A51U-01A	809.453	683.811	1493.26	0.679158	BRCA
TCGA-AR-A24K-01A	-149.889	-553.38	-703.269	0.87674	BRCA
TCGA-AC-A2BM-01A	110.946	764.603	875.549	0.742831	BRCA
TCGA-A2-A3XY-01A	1095.12	1571.36	2666.47	0.543333	BRCA
TCGA-E2-A14W-01A	-425.686	-653.901	-1079.59	0.901957	BRCA
TCGA-BH-A1F8-01A	316.635	115.64	432.276	0.784789	BRCA
TCGA-E9-A1RA-01A	385.322	465.604	850.925	0.745246	BRCA
TCGA-A8-A0A6-01A	733.208	1812.67	2545.88	0.558108	BRCA
TCGA-AC-A7VC-01A	925.297	653.982	1579.28	0.669837	BRCA
TCGA-C8-A27B-01A	-111.945	1586.74	1474.79	0.681146	BRCA
TCGA-S3-AA15-01A	1373.49	2475.94	3849.43	0.390116	BRCA
TCGA-BH-A1ES-01A	422.242	-594.406	-172.164	0.836618	BRCA
TCGA-E2-A1L6-01A	489.561	407.992	897.553	0.740664	BRCA
TCGA-E9-A1R0-01A	740.51	618.972	1359.48	0.69344	BRCA
TCGA-BH-A0B6-01A	1038.97	2575.74	3614.71	0.421603	BRCA
TCGA-B6-A0RN-01A	675.404	-164.834	510.57	0.777615	BRCA
TCGA-A8-A09W-01A	771.938	577.893	1349.83	0.69446	BRCA
TCGA-EW-A1P3-01A	432.448	425.162	857.61	0.744591	BRCA
TCGA-A2-A0T6-01A	1649	1413.19	3062.19	0.493679	BRCA
TCGA-A7-A5ZW-01A	1296.04	761.026	2057.06	0.616159	BRCA
TCGA-BH-A203-01A	353.795	1058.74	1412.53	0.687809	BRCA
TCGA-DS-A7WI-01A	-1398.72	872.085	-526.64	0.863976	CESC
TCGA-EX-A449-01A	-1754.37	-81.5112	-1835.88	0.944245	CESC
TCGA-VS-A958-01A	-726.375	2261.18	1534.81	0.67467	CESC
TCGA-MY-A5BE-01A	80.9368	3130.42	3211.36	0.474521	CESC
TCGA-C5-A905-01A	-1793.14	114.164	-1678.97	0.936412	CESC
TCGA-Q1-A73Q-01A	-1346.08	39.9228	-1306.15	0.915817	CESC
TCGA-BI-A0VR-01A	-483.549	1630.29	1146.74	0.715599	CESC
TCGA-EK-A2PK-01A	-293.939	2036.92	1742.98	0.651803	CESC
TCGA-FU-A3WB-01A	-1201.83	-152.477	-1354.3	0.918632	CESC
TCGA-MA-AA41-01A	-1328.94	551.327	-777.615	0.881936	CESC
TCGA-IR-A3LK-01A	-1343.77	1028.74	-315.029	0.847921	CESC
TCGA-VS-A952-01A	-1761.85	-63.655	-1825.51	0.943743	CESC
TCGA-C5-A8YT-01A	53.9607	340.933	394.894	0.788178	CESC
TCGA-EA-A5ZD-01A	-419.624	1429.73	1010.1	0.729464	CESC
TCGA-C5-A1MI-01A	-824.819	719.321	-105.498	0.831218	CESC
TCGA-EK-A2RO-01A	-208.689	349.843	141.154	0.810549	CESC
TCGA-FU-A3YQ-01A	15.6975	1827.24	1842.93	0.640607	CESC
TCGA-C5-A7CL-01A	-717.287	525.966	-191.322	0.838156	CESC
TCGA-VS-A9UB-01A	-837.032	2237.57	1400.53	0.689086	CESC
TCGA-C5-A1BM-01A	-346.633	1803.56	1456.92	0.683064	CESC
TCGA-C5-A2LY-01A	-600.07	2185.87	1585.8	0.669126	CESC
TCGA-EA-A50E-01A	329.264	797.208	1126.47	0.717674	CESC
TCGA-ZJ-AAXU-01A	-913.313	1521.84	608.527	0.768494	CESC
TCGA-HM-A6W2-01A	-340.629	309.245	-31.3836	0.825121	CESC
TCGA-C5-A1MQ-01A	67.7184	2046.89	2114.61	0.609484	CESC
TCGA-C5-A1BE-01B	-962.571	545.826	-416.745	0.855742	CESC
TCGA-C5-A1MN-01A	-1360.9	228.637	-1132.26	0.905269	CESC
TCGA-VS-A9U7-01A	-837.835	1551.56	713.723	0.758523	CESC
TCGA-ZJ-AB0I-01A	-1096.92	642.71	-454.213	0.858574	CESC
TCGA-LP-A4AX-01A	-251.067	1974.33	1723.26	0.653996	CESC
TCGA-JW-A5VH-01A	-781.986	-927.305	-1709.29	0.937965	CESC
TCGA-C5-A902-01A	-1411.5	1512.24	100.739	0.814009	CESC
TCGA-FU-A23L-01A	-927.487	1555.7	628.209	0.766642	CESC
TCGA-FU-A3NI-01A	-620.938	589.614	-31.324	0.825116	CESC
TCGA-VS-A9UT-01A	197.275	2573.33	2770.61	0.530437	CESC
TCGA-C5-A8YR-01A	-701.073	1510.15	809.072	0.749328	CESC
TCGA-VS-A94X-01A	-1503.68	429.786	-1073.89	0.901596	CESC
TCGA-VS-A8EK-01A	-1556.61	410.774	-1145.83	0.906113	CESC
TCGA-FU-A3HZ-01A	-1023.64	186.728	-836.911	0.886005	CESC
TCGA-ZJ-AAXT-01A	-1227.29	569.644	-657.649	0.873499	CESC
TCGA-C5-A2LT-01A	-287.977	1232.94	944.964	0.735971	CESC
TCGA-WL-A834-01A	-998.5	-90.3138	-1088.81	0.902541	CESC
TCGA-FU-A40J-01A	-807.064	976.766	169.702	0.808088	CESC
TCGA-MU-A5YI-01A	375.921	1076.66	1452.58	0.683529	CESC
TCGA-MA-AA3W-01A	-812.136	2272.89	1460.75	0.682654	CESC
TCGA-EK-A2PG-01A	-2003.48	41.6657	-1961.82	0.95017	CESC
TCGA-UC-A7PG-06A	-759.079	1518.72	759.64	0.754113	CESC
TCGA-EA-A5ZE-01A	19.5272	1609.41	1628.94	0.664407	CESC
TCGA-4J-AA1J-01A	-679.079	98.5943	-580.485	0.867929	CESC
TCGA-C5-A7CH-01A	-957.232	203.34	-753.892	0.880289	CESC
TCGA-C5-A8XH-01A	-919.689	1130.08	210.387	0.804556	CESC
TCGA-JW-A69B-01A	-674.741	821.367	146.626	0.810079	CESC
TCGA-ZX-AA5X-01A	645.443	1535.86	2181.31	0.601693	CESC
TCGA-VS-A9V0-01A	-1523.72	-600.55	-2124.27	0.957333	CESC
TCGA-EA-A97N-01A	-278.835	258.921	-19.9146	0.824168	CESC
TCGA-Q1-A73S-01A	-1351.93	-562.388	-1914.32	0.947974	CESC
TCGA-ZJ-AAXA-01A	-897.346	-39.2377	-936.584	0.892694	CESC
TCGA-DS-A0VL-01A	-1126.36	962.283	-164.079	0.835968	CESC
TCGA-C5-A1BN-01B	-1682.58	-312.66	-1995.24	0.951688	CESC
TCGA-EK-A2IR-01A	-1641.87	-900.338	-2542.21	0.97325	CESC
TCGA-C5-A2M1-01A	-1233.81	1394.25	160.43	0.808889	CESC
TCGA-C5-A7CJ-01A	175.804	1556.9	1732.7	0.652947	CESC
TCGA-EA-A1QT-01A	-1046.65	436.736	-609.917	0.870067	CESC
TCGA-VS-A957-01A	-2048.28	-53.1625	-2101.45	0.956359	CESC
TCGA-JW-A5VK-01A	-1658.9	-92.4437	-1751.34	0.940087	CESC
TCGA-EK-A2R7-01A	-942.695	1070.79	128.094	0.811671	CESC
TCGA-EA-A4BA-01A	-636.503	-831.632	-1468.13	0.925106	CESC
TCGA-EA-A411-01A	190.699	663.866	854.565	0.744889	CESC
TCGA-HM-A6W2-06A	-1571.6	-714.201	-2285.8	0.963915	CESC
TCGA-C5-A7UE-01A	-1527.74	425.096	-1102.64	0.903413	CESC
TCGA-JW-A5VI-01A	-380.591	980.522	599.931	0.769301	CESC
TCGA-VS-A9UD-01A	-935.963	2354.54	1418.58	0.687164	CESC
TCGA-DS-A0VN-01A	-54.4252	2143.07	2088.64	0.612501	CESC
TCGA-HM-A3JK-01A	649.31	1136.77	1786.08	0.646993	CESC
TCGA-LP-A5U3-01A	-1184.43	984.184	-200.245	0.838869	CESC
TCGA-DG-A2KH-01A	-2399.84	-272.486	-2672.32	0.97746	CESC
TCGA-C5-A2LS-01A	-2159.44	-235.999	-2395.44	0.968075	CESC
TCGA-IR-A3LH-01A	643.447	2618.2	3261.65	0.46801	CESC
TCGA-Q1-A5R3-01A	-1221.99	1205.73	-16.2573	0.823864	CESC
TCGA-MA-AA3X-01A	-287.683	1340.14	1052.46	0.725197	CESC
TCGA-VS-A954-01A	-733.538	466.813	-266.724	0.844141	CESC
TCGA-EA-A3HS-01A	-809.985	711.285	-98.7008	0.830663	CESC
TCGA-EA-A3HR-01A	-1013.18	292.642	-720.543	0.877956	CESC
TCGA-ZJ-AB0H-01A	-213.779	1777.94	1564.16	0.671483	CESC
TCGA-JX-A3Q0-01A	-921.204	1414.32	493.116	0.779223	CESC
TCGA-DS-A3LQ-01A	-22.2704	589.64	567.369	0.772346	CESC
TCGA-EK-A2R8-01A	-998.536	468.679	-529.857	0.864214	CESC
TCGA-FU-A3TX-01A	-1099.76	866.187	-233.573	0.841522	CESC
TCGA-EA-A556-01A	-156.644	-350.41	-507.054	0.862525	CESC
TCGA-VS-A9UO-01A	-2373.54	-65.7017	-2439.24	0.969666	CESC
TCGA-EX-A3L1-01A	-478.916	1086.77	607.852	0.768558	CESC
TCGA-C5-A7CM-01A	-946.228	-181.064	-1127.29	0.904959	CESC
TCGA-ZJ-AAXF-01A	-193.964	1614.87	1420.9	0.686916	CESC
TCGA-2W-A8YY-01A	-1065.7	315.318	-750.382	0.880045	CESC
TCGA-VS-A9UR-01A	-1693.75	-135.032	-1828.78	0.943902	CESC
TCGA-C5-A7X3-01A	-277	1349.4	1072.4	0.723178	CESC
TCGA-HM-A4S6-01A	-238.454	1598.38	1359.93	0.693393	CESC
TCGA-FU-A770-01A	-1432.26	470.874	-961.391	0.894329	CESC
TCGA-VS-A9UC-01A	-457.355	1098.99	641.639	0.765375	CESC
TCGA-DS-A1OC-01A	-1065	1104.81	39.8082	0.819172	CESC
TCGA-EX-A69M-01A	-1101.26	1676.06	574.798	0.771653	CESC
TCGA-C5-A1MK-01A	99.3648	709.188	808.552	0.749379	CESC
TCGA-JW-A5VJ-01A	-1279.54	253.725	-1025.82	0.89852	CESC
TCGA-EX-A1H6-01B	-1046.96	159.699	-887.259	0.889408	CESC
TCGA-EA-A3Y4-01A	-576.681	2125.28	1548.59	0.673175	CESC
TCGA-JW-A5VL-01A	-981.026	1492.89	511.863	0.777495	CESC
TCGA-EA-A1QS-01A	803.538	740.046	1543.58	0.673718	CESC
TCGA-EK-A2PM-01A	-1352.52	-1083.99	-2436.51	0.969568	CESC
TCGA-JX-A3PZ-01A	-329.428	1475.27	1145.84	0.715691	CESC
TCGA-DG-A2KK-01A	-1202.74	697.315	-505.429	0.862404	CESC
TCGA-VS-A8QM-01A	79.454	2158.34	2237.8	0.595049	CESC
TCGA-C5-A7CO-01A	-1439.47	604.021	-835.447	0.885906	CESC
TCGA-VS-A9UH-01A	365.136	2343.28	2708.42	0.538154	CESC
TCGA-EA-A439-01A	48.5342	188.028	236.563	0.802268	CESC
TCGA-EK-A3GJ-01A	-1033.36	1577.96	544.604	0.774464	CESC
TCGA-EA-A3HQ-01A	-371.47	1354.37	982.902	0.732189	CESC
TCGA-EA-A6QX-01A	-815.336	1119.96	304.623	0.796264	CESC
TCGA-C5-A7UI-01A	-651.294	1698.03	1046.74	0.725775	CESC
TCGA-ZJ-AAXD-01A	-529.465	228.762	-300.704	0.846805	CESC
TCGA-LP-A4AV-01A	-102.486	1750.4	1647.91	0.662323	CESC
TCGA-VS-A950-01A	-907.766	337.414	-570.351	0.867189	CESC
TCGA-C5-A3HD-01B	-2019.36	-234.265	-2253.62	0.962647	CESC
TCGA-DS-A5RQ-01A	-883.798	1101.58	217.782	0.80391	CESC
TCGA-VS-A9UP-01A	-1324.69	-1125.33	-2450.01	0.970051	CESC
TCGA-C5-A7CG-01A	-375.668	2625.37	2249.7	0.593644	CESC
TCGA-MY-A5BD-01A	-1702.98	-41.718	-1744.7	0.939754	CESC
TCGA-C5-A1M6-01A	-1483.3	-550.529	-2033.83	0.953412	CESC
TCGA-VS-A8QF-01A	-671.464	1121.63	450.17	0.783159	CESC
TCGA-EK-A2RE-01A	-1276.05	-324.496	-1600.55	0.932311	CESC
TCGA-UC-A7PG-01A	-783.131	249.826	-533.305	0.864469	CESC
TCGA-VS-AA62-01A	-433.346	2023.38	1590.04	0.668664	CESC
TCGA-C5-A2M2-01A	-1901.26	-112.303	-2013.56	0.95251	CESC
TCGA-MA-AA3Y-01A	-413.311	1753.78	1340.47	0.695448	CESC
TCGA-MY-A913-01A	-875.362	1117.27	241.91	0.801799	CESC
TCGA-C5-A7CK-01A	-501.662	-505.391	-1007.05	0.897308	CESC
TCGA-UC-A7PI-01A	-1669.99	-31.4022	-1701.39	0.937562	CESC
TCGA-C5-A7X5-01A	-1273.79	-417.952	-1691.74	0.937068	CESC
TCGA-DG-A2KJ-01A	-645.522	1797.34	1151.82	0.715078	CESC
TCGA-VS-A9V3-01A	-980.858	1107.82	126.961	0.811768	CESC
TCGA-DS-A7WF-01A	-833.362	20.7704	-812.592	0.884345	CESC
TCGA-C5-A8XK-01A	-1257.66	496.334	-761.329	0.880807	CESC
TCGA-EA-A5FO-01A	-2289.67	-522.335	-2812	0.981583	CESC
TCGA-VS-A9UZ-01A	-1220.21	548.284	-671.927	0.874518	CESC
TCGA-EK-A2IP-01A	-1432.2	438.12	-994.077	0.896466	CESC
TCGA-VS-A94W-01A	-618.182	1822.61	1204.43	0.709658	CESC
TCGA-DS-A1OB-01A	-775.559	755.752	-19.8071	0.82416	CESC
TCGA-EA-A410-01A	-253.791	246.356	-7.4345	0.82313	CESC
TCGA-EX-A8YF-01A	-982.892	1474.17	491.278	0.779392	CESC
TCGA-EK-A2H0-01A	-1740.78	509.66	-1231.12	0.911338	CESC
TCGA-VS-A9UV-01A	-1511.54	160.155	-1351.39	0.918463	CESC
TCGA-LP-A7HU-01A	-662.266	1259.81	597.544	0.769525	CESC
TCGA-VS-A8EI-01A	-706.232	1212.46	506.232	0.778015	CESC
TCGA-BI-A0VS-01A	-480.582	867.668	387.086	0.788883	CESC
TCGA-DS-A0VM-01A	-496.379	762.132	265.753	0.799703	CESC
TCGA-IR-A3LB-01A	-1.28819	492.831	491.543	0.779368	CESC
TCGA-VS-A8EC-01A	-2056.8	-1149.73	-3206.54	0.990995	CESC
TCGA-VS-A9V2-01A	-780.358	1466.15	685.791	0.761188	CESC
TCGA-EK-A3GN-01A	-1935.79	-492.301	-2428.09	0.969265	CESC
TCGA-IR-A3LA-01A	-832.081	271.186	-560.895	0.866497	CESC
TCGA-C5-A7X8-01A	151.541	824.712	976.253	0.732853	CESC
TCGA-EK-A2RL-01A	-1461.97	-101.974	-1563.95	0.930354	CESC
TCGA-C5-A0TN-01A	-1090.15	535.122	-555.025	0.866067	CESC
TCGA-FU-A57G-01A	404.333	-46.2393	358.094	0.791491	CESC
TCGA-EK-A2PI-01A	-794.15	-358.072	-1152.22	0.90651	CESC
TCGA-Q1-A73P-01A	-1089.95	828.933	-261.02	0.843692	CESC
TCGA-C5-A1MP-01A	340.879	1941.66	2282.54	0.589758	CESC
TCGA-VS-A8EL-01A	-278.928	2035.38	1756.45	0.650302	CESC
TCGA-C5-A1BQ-01C	-853.072	1412.79	559.713	0.773059	CESC
TCGA-ZJ-AAXI-01A	-1575.64	418.931	-1156.71	0.906788	CESC
TCGA-FU-A23K-01A	-362.524	1485.35	1122.83	0.718046	CESC
TCGA-Q1-A6DT-01A	-1224.38	90.1793	-1134.2	0.90539	CESC
TCGA-EK-A2H1-01A	-146.529	1534.11	1387.58	0.690462	CESC
TCGA-C5-A1M5-01A	-843.419	1350	506.579	0.777983	CESC
TCGA-EA-A44S-01A	-721.22	1128.79	407.567	0.787032	CESC
TCGA-EA-A78R-01A	-272.344	1101.57	829.222	0.747366	CESC
TCGA-C5-A7XC-01A	-430.009	1323.24	893.235	0.74109	CESC
TCGA-VS-A9V4-01A	-1683.39	-137.086	-1820.48	0.943498	CESC
TCGA-EK-A2RA-01A	-1327.51	1691.43	363.919	0.790968	CESC
TCGA-EX-A1H5-01A	-1233.55	117.11	-1116.44	0.90428	CESC
TCGA-VS-A953-01A	-1593.34	497.039	-1096.3	0.903014	CESC
TCGA-MA-AA3Z-01A	-1498.19	1251.92	-246.265	0.842527	CESC
TCGA-VS-A959-01A	-832.1	1149.6	317.502	0.795119	CESC
TCGA-FU-A3EO-01A	-850.454	918.578	68.1245	0.816781	CESC
TCGA-BI-A20A-01A	-597.563	1567.35	969.785	0.733499	CESC
TCGA-DS-A1OD-01A	-188.569	2412.62	2224.05	0.596669	CESC
TCGA-C5-A1M9-01A	-1392.83	220.363	-1172.47	0.90776	CESC
TCGA-Q1-A6DW-01A	-973.519	542.866	-430.653	0.856796	CESC
TCGA-C5-A3HF-01A	-708.511	826.377	117.866	0.812547	CESC
TCGA-VS-A8Q9-01A	-1647.49	264.466	-1383.02	0.92029	CESC
TCGA-Q1-A5R2-01A	-423.063	1531.9	1108.84	0.719474	CESC
TCGA-VS-A8Q8-01A	-815.071	1460.21	645.141	0.765044	CESC
TCGA-C5-A1BJ-01A	-459.738	1289.32	829.584	0.747331	CESC
TCGA-Q1-A6DV-01A	-1722.22	247.044	-1475.17	0.925498	CESC
TCGA-EK-A3GK-01A	-1916.34	503.415	-1412.92	0.921998	CESC
TCGA-IR-A3LF-01A	-927.945	610.675	-317.27	0.848096	CESC
TCGA-C5-A1M7-01A	-826.305	1154.73	328.423	0.794146	CESC
TCGA-EK-A2PL-01A	-1501.64	395.102	-1106.54	0.903658	CESC
TCGA-LP-A4AU-01A	-893.282	814.743	-78.5397	0.829012	CESC
TCGA-ZJ-AAXJ-01A	-1435.25	604.339	-830.911	0.885597	CESC
TCGA-VS-A94Z-01A	-336.599	2237	1900.41	0.634106	CESC
TCGA-EK-A2GZ-01A	-1374.71	589.167	-785.539	0.882484	CESC
TCGA-JW-A852-01A	-1412.51	776.619	-635.888	0.87194	CESC
TCGA-VS-A9V5-01A	-1303.96	-140.734	-1444.7	0.923794	CESC
TCGA-ZJ-AAXB-01A	-707.177	-281.816	-988.994	0.896135	CESC
TCGA-EK-A2R9-01A	-40.3073	1413.39	1373.08	0.692	CESC
TCGA-C5-A3HE-01A	-699.976	1665.43	965.453	0.733931	CESC
TCGA-ZJ-A8QR-01A	-1434.8	515.978	-918.823	0.891516	CESC
TCGA-EK-A2RC-01A	-315.741	1476.62	1160.88	0.714147	CESC
TCGA-C5-A1ML-01A	-975.954	622.155	-353.799	0.850924	CESC
TCGA-FU-A5XV-01A	-1191.14	393.731	-797.405	0.883302	CESC
TCGA-EA-A43B-01A	-549.799	1491.25	941.447	0.73632	CESC
TCGA-MA-AA42-01A	-365.533	2822.61	2457.07	0.568877	CESC
TCGA-VS-A9UJ-01A	-1487.29	-973.487	-2460.78	0.970434	CESC
TCGA-VS-A9V1-01A	-1637.76	421.22	-1216.54	0.910455	CESC
TCGA-JW-AAVH-01A	-1741.99	69.5683	-1672.42	0.936075	CESC
TCGA-VS-A8EJ-01A	-1233.45	307.839	-925.614	0.891967	CESC
TCGA-Q1-A73O-01A	-853.334	1004.74	151.41	0.809667	CESC
TCGA-FU-A2QG-01A	-1749.69	483.547	-1266.14	0.913443	CESC
TCGA-DS-A1O9-01A	37.6936	1699.02	1736.71	0.652501	CESC
TCGA-VS-A8QA-01A	-2027.89	408.754	-1619.14	0.933294	CESC
TCGA-C5-A1MH-01A	17.7942	1977.11	1994.9	0.62332	CESC
TCGA-XS-A8TJ-01A	-659.325	860.479	201.154	0.80536	CESC
TCGA-C5-A1ME-01A	-1096.15	1025.39	-70.755	0.828372	CESC
TCGA-C5-A2LZ-01A	-1401.5	980.16	-421.341	0.85609	CESC
TCGA-GH-A9DA-01A	-763.635	1020.12	256.485	0.800519	CESC
TCGA-VS-A8QH-01A	-1462.1	-24.1758	-1486.28	0.926114	CESC
TCGA-VS-A9U6-01A	-731.119	995.109	263.991	0.799858	CESC
TCGA-C5-A8YQ-01A	-1165.09	498.428	-666.662	0.874142	CESC
TCGA-DS-A1OA-01A	-423.523	1398.83	975.31	0.732948	CESC
TCGA-HG-A2PA-01A	-599.853	906.479	306.626	0.796086	CESC
TCGA-EA-A3QD-01A	353.878	2613.01	2966.89	0.505796	CESC
TCGA-C5-A7UC-01A	-1460.46	-339.859	-1800.32	0.942514	CESC
TCGA-MA-AA43-01A	-326.267	188.275	-137.991	0.83386	CESC
TCGA-Q1-A73R-01A	-1110.07	-278.799	-1388.87	0.920625	CESC
TCGA-PN-A8MA-01A	-560.572	653.796	93.2234	0.81465	CESC
TCGA-C5-A2LV-01A	-607.771	1402.23	794.454	0.750747	CESC
TCGA-VS-A9UQ-01A	-767.426	80.511	-686.915	0.875582	CESC
TCGA-MY-A5BF-01A	-1029.3	1345.75	316.453	0.795212	CESC
TCGA-JX-A3Q8-01A	-1248.22	978.626	-269.592	0.844367	CESC
TCGA-VS-A9UM-01A	-170.438	1333.76	1163.32	0.713897	CESC
TCGA-VS-A8EH-01A	-1629.34	37.1332	-1592.2	0.931867	CESC
TCGA-LP-A4AW-01A	210.693	373.496	584.189	0.770775	CESC
TCGA-C5-A1MJ-01A	194.996	601.334	796.33	0.750565	CESC
TCGA-UC-A7PD-01A	-1259.48	333.251	-926.226	0.892008	CESC
TCGA-EK-A2RK-01A	-1139.54	1215.26	75.7141	0.816138	CESC
TCGA-Q1-A5R1-01A	-1447.9	332.318	-1115.59	0.904226	CESC
TCGA-VS-A9U5-01A	-1291.99	1191.2	-100.79	0.830834	CESC
TCGA-EA-A3QE-01A	-533.467	2158.41	1624.95	0.664845	CESC
TCGA-EK-A3GM-01A	-1886.7	-237.476	-2124.17	0.957329	CESC
TCGA-EA-A3HT-01A	145.094	907.28	1052.37	0.725206	CESC
TCGA-IR-A3L7-01A	-1264.73	-433.618	-1698.35	0.937407	CESC
TCGA-C5-A2LX-01A	-260.072	2245.54	1985.46	0.624402	CESC
TCGA-MU-A51Y-01A	-114.123	1930.64	1816.52	0.643579	CESC
TCGA-JX-A5QV-01A	-1334.2	968.163	-366.035	0.851867	CESC
TCGA-FU-A3HY-01A	-1686.76	-145.372	-1832.13	0.944064	CESC
TCGA-MU-A8JM-01A	-930.329	1112.15	181.818	0.807039	CESC
TCGA-RA-A741-01A	-605.066	1593.24	988.172	0.731662	CESC
TCGA-C5-A1BF-01B	-270.316	1093.13	822.817	0.74799	CESC
TCGA-C5-A3HL-01A	-1259.99	324.648	-935.339	0.892612	CESC
TCGA-EK-A2RN-01A	-913.681	1399.99	486.311	0.779849	CESC
TCGA-C5-A901-01A	-706.871	644.63	-62.2409	0.827671	CESC
TCGA-VS-A9UI-01A	-1276.5	1212.07	-64.4312	0.827852	CESC
TCGA-VS-A9UY-01A	-1011.68	923.669	-88.0092	0.829788	CESC
TCGA-C5-A1MF-01A	-607.322	1300.79	693.473	0.760456	CESC
TCGA-VS-A9UL-01A	-1897.19	-1187.16	-3084.35	0.988434	CESC
TCGA-ZJ-AAXN-01A	-789.643	1038.47	248.827	0.801192	CESC
TCGA-ZJ-A8QQ-01A	-1486.39	427.693	-1058.69	0.900628	CESC
TCGA-C5-A8XI-01A	-1009.77	1088.21	78.4417	0.815906	CESC
TCGA-C5-A8XJ-01A	-229.989	424.725	194.736	0.805918	CESC
TCGA-EA-A5ZF-01A	-372.251	-280.723	-652.974	0.873165	CESC
TCGA-IR-A3LC-01A	-1052.57	630.406	-422.161	0.856153	CESC
TCGA-C5-A1BK-01B	-515.315	2340.96	1825.65	0.642553	CESC
TCGA-DR-A0ZM-01A	-327.789	1918.41	1590.62	0.6686	CESC
TCGA-EK-A2RB-01A	-1373.58	484.525	-889.06	0.889529	CESC
TCGA-VS-A8EB-01A	-974.695	887.643	-87.0528	0.82971	CESC
TCGA-VS-A94Y-01A	-691.454	593.098	-98.3553	0.830635	CESC
TCGA-ZJ-AAX8-01A	298.258	1436.29	1734.55	0.652741	CESC
TCGA-VS-A8QC-01A	-477.752	401.648	-76.1039	0.828812	CESC
TCGA-C5-A907-01A	-1036.55	999.677	-36.8711	0.825576	CESC
TCGA-EK-A2RM-01A	-339.796	91.2067	-248.59	0.842711	CESC
TCGA-VS-A9UU-01A	-1574.65	136.829	-1437.82	0.923407	CESC
TCGA-C5-A7UH-01A	-806.457	634.49	-171.967	0.836603	CESC
TCGA-C5-A1M8-01A	-1206.91	-15.2087	-1222.12	0.910793	CESC
TCGA-DS-A7WH-01A	-26.6606	129.29	102.63	0.813848	CESC
TCGA-IR-A3LI-01A	-2380.28	-363.713	-2743.99	0.979627	CESC
TCGA-DR-A0ZL-01A	-1745.49	47.6732	-1697.81	0.937379	CESC
TCGA-DS-A0VK-01A	-767.654	82.5131	-685.141	0.875457	CESC
TCGA-IR-A3LL-01A	-543.314	2197.1	1653.79	0.661676	CESC
TCGA-HM-A3JJ-01A	55.2745	1131.39	1186.66	0.711493	CESC
TCGA-EK-A2RJ-01A	-720.985	1507.07	786.084	0.751558	CESC
TCGA-FU-A3TQ-01A	-755.992	975.931	219.939	0.803722	CESC
TCGA-DG-A2KL-01A	460.628	1081.66	1542.29	0.673858	CESC
TCGA-C5-A8ZZ-01A	263.757	-190.408	73.3488	0.816338	CESC
TCGA-EA-A5O9-01A	-1383.12	684.721	-698.399	0.876396	CESC
TCGA-LP-A5U2-01A	-1318.56	349.404	-969.157	0.894839	CESC
TCGA-JW-A5VG-01A	-1238.15	1204.05	-34.1047	0.825346	CESC
TCGA-ZJ-AAX4-01A	-399.536	1691.02	1291.48	0.700597	CESC
TCGA-EA-A3HU-01A	-499.233	2254.06	1754.83	0.650483	CESC
TCGA-R2-A69V-01A	251.023	2984.23	3235.26	0.471429	CESC
TCGA-DG-A2KM-01A	600.9	3402.85	4003.75	0.369161	CESC
TCGA-EX-A69L-01A	-276.151	2128.32	1852.17	0.639565	CESC
TCGA-ZJ-A8QO-01A	-134.987	1650.77	1515.78	0.676728	CESC
TCGA-C5-A1BL-01A	-1189.28	1275.15	85.8643	0.815276	CESC
TCGA-C5-A1BI-01B	-255.249	1673.75	1418.5	0.687172	CESC
TCGA-UC-A7PF-01A	-278.629	1924.79	1646.16	0.662516	CESC
TCGA-VS-A8EG-01A	-1686.89	225.145	-1461.74	0.924749	CESC
TCGA-ZD-A8I3-01A	-770.099	-318.301	-1088.4	0.902515	CHOL
TCGA-W5-AA30-01A	-70.5601	845.789	775.229	0.752608	CHOL
TCGA-W5-AA38-01A	-870.225	392.901	-477.324	0.860309	CHOL
TCGA-YR-A95A-01A	-623.261	-44.1942	-667.455	0.874199	CHOL
TCGA-W5-AA36-01A	-395.428	320.512	-74.9154	0.828714	CHOL
TCGA-W5-AA2U-01A	-414.812	378.541	-36.271	0.825526	CHOL
TCGA-ZH-A8Y2-01A	-730.904	372.251	-358.653	0.851299	CHOL
TCGA-3X-AAVB-01A	638.839	1031.39	1670.23	0.659865	CHOL
TCGA-W5-AA2Q-01A	-759.525	-508.209	-1267.73	0.913538	CHOL
TCGA-W5-AA2Z-01A	36.0516	531.223	567.275	0.772355	CHOL
TCGA-3X-AAVA-01A	-256.882	471.209	214.327	0.804212	CHOL
TCGA-ZH-A8Y6-01A	-1005.95	-652.242	-1658.19	0.935338	CHOL
TCGA-ZH-A8Y1-01A	-236.844	384.734	147.89	0.80997	CHOL
TCGA-ZU-A8S4-01A	48.746	1802.99	1851.74	0.639613	CHOL
TCGA-W5-AA2R-01A	-65.7744	1720.11	1654.33	0.661616	CHOL
TCGA-W5-AA2H-01A	190.362	3471.63	3661.99	0.415299	CHOL
TCGA-W5-AA39-01A	-1310.9	-507.669	-1818.56	0.943405	CHOL
TCGA-W5-AA2O-01A	-1149.76	140.393	-1009.37	0.897458	CHOL
TCGA-3X-AAVC-01A	-682.328	697.721	15.3931	0.821222	CHOL
TCGA-3X-AAVE-01A	-232.223	1732.74	1500.52	0.678376	CHOL
TCGA-W5-AA2X-01A	-1660.41	-853.576	-2513.98	0.97229	CHOL
TCGA-ZH-A8Y5-01A	-701.117	-604.696	-1305.81	0.915797	CHOL
TCGA-W5-AA33-01A	34.8307	1151.38	1186.21	0.71154	CHOL
TCGA-ZH-A8Y8-01A	-136.178	1170.27	1034.09	0.727051	CHOL
TCGA-WD-A7RX-01A	-202.441	1561.11	1358.67	0.693526	CHOL
TCGA-W5-AA34-01A	-983.858	441.291	-542.567	0.865151	CHOL
TCGA-W6-AA0S-01A	-120.454	1016.21	895.76	0.740841	CHOL
TCGA-4G-AAZO-01A	-810.354	460.763	-349.592	0.8506	CHOL
TCGA-W5-AA31-01A	-248.023	296.2	48.1771	0.818467	CHOL
TCGA-W5-AA2W-01A	-879.314	361.783	-517.532	0.863302	CHOL
TCGA-ZH-A8Y4-01A	-798.577	-62.0728	-860.65	0.887616	CHOL
TCGA-W5-AA2T-01A	-1161.95	-645.745	-1807.69	0.942875	CHOL
TCGA-4G-AAZT-01A	-318.968	721.372	402.404	0.787499	CHOL
TCGA-3X-AAV9-01A	769.846	1903.08	2672.93	0.542537	CHOL
TCGA-W5-AA2I-01A	-1932.51	-693.727	-2626.24	0.97601	CHOL
TCGA-W5-AA2G-01A	-225.415	641.623	416.209	0.786249	CHOL
TCGA-DM-A288-01A	-1486.02	-501.085	-1987.11	0.951321	COAD
TCGA-QL-A97D-01A	-1181.92	673.005	-508.911	0.862663	COAD
TCGA-CM-6164-01A	-616.875	352.829	-264.046	0.84393	COAD
TCGA-G4-6299-01A	-60.8373	1028	967.165	0.733761	COAD
TCGA-F4-6463-01A	36.6407	216.436	253.077	0.800818	COAD
TCGA-AZ-4615-01A	-13.0254	1389.48	1376.46	0.691643	COAD
TCGA-AA-3549-01A	-679.324	542.777	-136.547	0.833743	COAD
TCGA-AY-4071-01A	-254.32	1308.1	1053.78	0.725064	COAD
TCGA-CM-4752-01A	-186.529	1025.98	839.453	0.746367	COAD
TCGA-DM-A1D9-01A	-1194.36	-402.441	-1596.81	0.932112	COAD
TCGA-AA-3688-01A	-801.691	366.863	-434.828	0.857112	COAD
TCGA-AA-3854-01A	-1017.71	168.354	-849.361	0.886851	COAD
TCGA-A6-3809-01A	-117.298	1436.58	1319.29	0.69768	COAD
TCGA-CM-6165-01A	133.518	591.319	724.838	0.757458	COAD
TCGA-CM-4751-01A	-313.566	932.04	618.474	0.767559	COAD
TCGA-A6-5659-01A	-467.535	-129.651	-597.186	0.869144	COAD
TCGA-AA-3494-01A	-944.73	266.365	-678.365	0.874976	COAD
TCGA-CM-4750-01A	-727.293	306.535	-420.757	0.856046	COAD
TCGA-AZ-4682-01B	-1007.67	83.1697	-924.496	0.891893	COAD
TCGA-G4-6625-01A	82.7913	1641.5	1724.29	0.653881	COAD
TCGA-DM-A0XF-01A	-669.71	164.073	-505.638	0.86242	COAD
TCGA-AA-3529-01A	-931.874	92.1438	-839.73	0.886197	COAD
TCGA-AA-3949-01A	372.408	2076.48	2448.89	0.569865	COAD
TCGA-AA-3848-01A	-944.648	344.026	-600.622	0.869393	COAD
TCGA-CA-6715-01A	-1324.22	-517.312	-1841.53	0.944518	COAD
TCGA-AA-3818-01A	-902.409	206.08	-696.329	0.876249	COAD
TCGA-AA-3710-01A	-31.2244	2002	1970.78	0.626085	COAD
TCGA-AA-3950-01A	495.653	1818.42	2314.08	0.586013	COAD
TCGA-AA-A00N-01A	279.331	672.026	951.357	0.735335	COAD
TCGA-A6-6138-01A	239.033	1532.9	1771.94	0.648574	COAD
TCGA-DM-A28E-01A	-1731.02	-439.685	-2170.71	0.959281	COAD
TCGA-D5-6538-01A	-1452.53	-880.034	-2332.56	0.96572	COAD
TCGA-AA-A00K-01A	-831.961	318.115	-513.846	0.863029	COAD
TCGA-AA-3715-01A	509.287	1753.26	2262.55	0.592125	COAD
TCGA-AA-3506-01A	-414.754	900.105	485.352	0.779937	COAD
TCGA-AU-3779-01A	-134.199	1059.08	924.885	0.737963	COAD
TCGA-CK-5916-01A	-81.8472	1419.05	1337.21	0.695792	COAD
TCGA-QG-A5Z1-01A	-362.444	-145.646	-508.089	0.862602	COAD
TCGA-AD-6890-01A	-636.089	208.624	-427.465	0.856555	COAD
TCGA-A6-2685-01A	686.272	1366.02	2052.29	0.61671	COAD
TCGA-AA-A00W-01A	-1800.34	6.6521	-1793.69	0.942188	COAD
TCGA-CK-5914-01A	-576.958	194.713	-382.245	0.85311	COAD
TCGA-A6-2686-01A	229.715	1871.76	2101.47	0.611011	COAD
TCGA-CA-5255-01A	-1638.54	-324.981	-1963.52	0.950248	COAD
TCGA-A6-A5ZU-01A	140.623	848.851	989.475	0.731532	COAD
TCGA-NH-A50V-01A	-56.2914	603.766	547.475	0.774197	COAD
TCGA-QG-A5YX-01A	-1634.3	-241.728	-1876.03	0.946169	COAD
TCGA-A6-2677-01A	-1374.42	-377.396	-1751.81	0.940111	COAD
TCGA-CA-6717-01A	681.689	1401.72	2083.41	0.613108	COAD
TCGA-A6-6649-01A	-164.009	718.943	554.934	0.773504	COAD
TCGA-NH-A6GC-01A	-305.725	-117.095	-422.82	0.856203	COAD
TCGA-AA-3562-01A	-408.03	557.397	149.367	0.809843	COAD
TCGA-A6-4105-01A	21.3188	1125.51	1146.83	0.71559	COAD
TCGA-A6-6141-01A	-597.723	842.382	244.659	0.801558	COAD
TCGA-AA-A00R-01A	-239.324	2003.13	1763.81	0.649482	COAD
TCGA-AZ-4684-01A	-72.4805	922.676	850.195	0.745317	COAD
TCGA-CK-6747-01A	-628.582	322.713	-305.869	0.847208	COAD
TCGA-AU-6004-01A	-19.6816	1146.56	1126.88	0.717632	COAD
TCGA-A6-2672-01B	-97.8592	1249.17	1151.31	0.71513	COAD
TCGA-QG-A5Z2-01A	-1632.66	808.031	-824.626	0.885168	COAD
TCGA-A6-6780-01A	-522.34	1650.52	1128.18	0.7175	COAD
TCGA-F4-6459-01A	380.472	296.227	676.699	0.762053	COAD
TCGA-AA-3970-01A	-863.368	823.802	-39.5661	0.825799	COAD
[truncated: 8,328 more rows]

## Sheet: Figure 2b
CancerType	cor	pValue	sig	immuneset
ACC	-0.0671818	0.558941		aDCs
BLCA	0.257064	1.30444e-07	***	aDCs
BRCA	0.400927	7.59017e-44	***	aDCs
CESC	0.228363	5.69442e-05	***	aDCs
CHOL	0.122408	0.483604		aDCs
COAD	0.358879	9.85928e-16	***	aDCs
DLBC	0.0984291	0.510393		aDCs
ESCA	0.188397	0.0166959	*	aDCs
GBM	0.103909	0.181442		aDCs
HNSC	0.185991	2.79874e-05	***	aDCs
KICH	0.0763109	0.548953		aDCs
KIRC	0.231839	5.99677e-08	***	aDCs
KIRP	0.0257254	0.663745		aDCs
LAML	0.0877255	0.285753		aDCs
LGG	-0.225149	1.70836e-07	***	aDCs
LIHC	0.257459	4.63348e-07	***	aDCs
LUAD	0.301805	1.61647e-12	***	aDCs
LUSC	0.0266088	0.552775		aDCs
MESO	0.567342	1.50093e-08	***	aDCs
OV	0.412732	5.56496e-17	***	aDCs
PAAD	0.279524	0.000164648	***	aDCs
PCPG	0.140048	0.0593432		aDCs
PRAD	0.282095	1.45491e-10	***	aDCs
READ	0.169884	0.028655	*	aDCs
SARC	0.0412313	0.506384		aDCs
SKCM	0.28882	1.75616e-10	***	aDCs
STAD	0.380789	2.37017e-14	***	aDCs
TGCT	0.492221	7.77562e-11	***	aDCs
THCA	0.330834	1.82468e-14	***	aDCs
THYM	0.113834	0.219679		aDCs
UCEC	0.303699	3.90506e-13	***	aDCs
UCS	0.287657	0.033208	*	aDCs
UVM	-0.0967023	0.39655		aDCs
ACC	0.501674	2.88288e-06	***	APC_co_inhibition
BLCA	0.566511	3.55478e-36	***	APC_co_inhibition
BRCA	0.640588	1.92662e-128	***	APC_co_inhibition
CESC	0.465196	8.76835e-18	***	APC_co_inhibition
CHOL	0.395942	0.0185483	*	APC_co_inhibition
COAD	0.672054	4.74597e-63	***	APC_co_inhibition
DLBC	0.42305	0.00304979	**	APC_co_inhibition
ESCA	0.425318	1.86576e-08	***	APC_co_inhibition
GBM	0.569202	1.0071e-15	***	APC_co_inhibition
HNSC	0.431353	4.03841e-24	***	APC_co_inhibition
KICH	0.375855	0.0022086	**	APC_co_inhibition
KIRC	0.239473	2.11155e-08	***	APC_co_inhibition
KIRP	0.105574	0.0736372		APC_co_inhibition
LAML	-0.0423013	0.607267		APC_co_inhibition
LGG	0.55411	7.98708e-44	***	APC_co_inhibition
LIHC	0.275415	6.43753e-08	***	APC_co_inhibition
LUAD	0.645644	3.03178e-63	***	APC_co_inhibition
LUSC	0.16904	0.000146009	***	APC_co_inhibition
MESO	0.385768	0.000266202	***	APC_co_inhibition
OV	0.643833	1.24686e-45	***	APC_co_inhibition
PAAD	0.644847	3.46147e-22	***	APC_co_inhibition
PCPG	0.138629	0.0619939		APC_co_inhibition
PRAD	0.346641	1.65964e-15	***	APC_co_inhibition
READ	0.631485	7.42663e-20	***	APC_co_inhibition
SARC	0.477852	2.36857e-16	***	APC_co_inhibition
SKCM	0.437961	1.90329e-23	***	APC_co_inhibition
STAD	0.66848	9.04388e-50	***	APC_co_inhibition
TGCT	0.718565	6.56883e-26	***	APC_co_inhibition
THCA	0.323373	7.45644e-14	***	APC_co_inhibition
THYM	0.409816	4.0572e-06	***	APC_co_inhibition
UCEC	0.532799	1.94776e-41	***	APC_co_inhibition
UCS	0.463717	0.000362931	***	APC_co_inhibition
UVM	0.0313809	0.783669		APC_co_inhibition
ACC	0.289878	0.0100436	*	APC_co_stimulation
BLCA	0.450064	7.68566e-22	***	APC_co_stimulation
BRCA	0.510924	2.21943e-74	***	APC_co_stimulation
CESC	0.527614	2.9446e-23	***	APC_co_stimulation
CHOL	0.651288	2.26399e-05	***	APC_co_stimulation
COAD	0.601824	1.21045e-47	***	APC_co_stimulation
DLBC	0.19085	0.198785		APC_co_stimulation
ESCA	0.325789	2.47321e-05	***	APC_co_stimulation
GBM	0.317586	2.88859e-05	***	APC_co_stimulation
HNSC	0.231817	1.54225e-07	***	APC_co_stimulation
KICH	0.464418	0.00011075	***	APC_co_stimulation
KIRC	0.509231	1.41858e-36	***	APC_co_stimulation
KIRP	0.109939	0.0624255		APC_co_stimulation
LAML	0.238271	0.00332253	**	APC_co_stimulation
LGG	-0.0150407	0.730238		APC_co_stimulation
LIHC	0.323358	1.58692e-10	***	APC_co_stimulation
LUAD	0.501103	1.00296e-34	***	APC_co_stimulation
LUSC	0.330478	3.31494e-14	***	APC_co_stimulation
MESO	0.412195	8.86419e-05	***	APC_co_stimulation
OV	0.601047	1.71525e-38	***	APC_co_stimulation
PAAD	0.694724	7.80138e-27	***	APC_co_stimulation
PCPG	0.230123	0.00177689	**	APC_co_stimulation
PRAD	0.324415	1.1438e-13	***	APC_co_stimulation
READ	0.255396	0.000897187	***	APC_co_stimulation
SARC	0.390596	5.58902e-11	***	APC_co_stimulation
SKCM	0.335664	7.68429e-14	***	APC_co_stimulation
STAD	0.48016	5.75941e-23	***	APC_co_stimulation
TGCT	0.365812	2.85856e-06	***	APC_co_stimulation
THCA	0.508497	8.00582e-35	***	APC_co_stimulation
THYM	0.192436	0.0368256	*	APC_co_stimulation
UCEC	0.428763	7.1934e-26	***	APC_co_stimulation
UCS	0.502344	9.30745e-05	***	APC_co_stimulation
UVM	0.330303	0.00294983	**	APC_co_stimulation
ACC	-0.0169586	0.882842		B_cells
BLCA	0.0221785	0.654324		B_cells
BRCA	0.238252	1.06184e-15	***	B_cells
CESC	-0.00608138	0.915764		B_cells
CHOL	-0.00829774	0.962268		B_cells
COAD	0.431333	1.01842e-22	***	B_cells
DLBC	0.0780952	0.601827		B_cells
ESCA	0.00259446	0.973943		B_cells
GBM	-0.0976608	0.209268		B_cells
HNSC	-0.157423	0.000404892	***	B_cells
KICH	0.156594	0.216568		B_cells
KIRC	0.0250366	0.563742		B_cells
KIRP	0.105698	0.0732969		B_cells
LAML	-0.224037	0.00585033	**	B_cells
LGG	-0.11887	0.00624472	**	B_cells
LIHC	0.0787302	0.129069		B_cells
LUAD	0.0377882	0.387544		B_cells
LUSC	-0.0869552	0.0519928		B_cells
MESO	0.0517232	0.63827		B_cells
OV	0.0601058	0.243706		B_cells
PAAD	-0.0459675	0.543489		B_cells
PCPG	0.162412	0.0284863	*	B_cells
PRAD	0.249923	1.57491e-08	***	B_cells
READ	0.233051	0.00251372	**	B_cells
SARC	-0.068007	0.272731		B_cells
SKCM	0.0711109	0.123684		B_cells
STAD	0.0368144	0.477819		B_cells
TGCT	0.37547	1.47907e-06	***	B_cells
THCA	0.0683277	0.123669		B_cells
THYM	0.0830089	0.371508		B_cells
UCEC	0.290569	4.19752e-12	***	B_cells
UCS	0.00518746	0.970016		B_cells
UVM	-0.250804	0.0257857	*	B_cells
ACC	0.355152	0.00141938	**	CCR
BLCA	0.493986	1.30392e-26	***	CCR
BRCA	0.603258	2.7093e-110	***	CCR
CESC	0.581228	5.9033e-29	***	CCR
CHOL	0.598496	0.000146022	***	CCR
COAD	0.736992	1.21283e-81	***	CCR
DLBC	0.329093	0.0239008	*	CCR
ESCA	0.572719	2.0546e-15	***	CCR
GBM	0.227547	0.00310278	**	CCR
HNSC	0.555389	6.93535e-42	***	CCR
KICH	0.381009	0.00189594	**	CCR
KIRC	0.437678	2.12954e-26	***	CCR
KIRP	0.294475	3.60032e-07	***	CCR
LAML	-0.0509495	0.535795		CCR
LGG	-0.0176311	0.686063		CCR
LIHC	0.434673	1.26824e-18	***	CCR
LUAD	0.619198	6.82647e-57	***	CCR
LUSC	0.511131	1.25134e-34	***	CCR
MESO	0.322827	0.00258366	**	CCR
OV	0.601578	1.41997e-38	***	CCR
PAAD	0.759242	1.78637e-34	***	CCR
PCPG	0.270893	0.00021665	***	CCR
PRAD	0.591123	3.0079e-48	***	CCR
READ	0.579505	2.83702e-16	***	CCR
SARC	0.3922	4.59123e-11	***	CCR
SKCM	0.499628	4.78565e-31	***	CCR
STAD	0.630304	8.24506e-43	***	CCR
TGCT	0.134853	0.0943336		CCR
THCA	0.500188	1.40601e-33	***	CCR
THYM	0.482641	3.11736e-08	***	CCR
UCEC	0.565057	1.82862e-47	***	CCR
UCS	0.722228	4.85582e-10	***	CCR
UVM	0.223745	0.0474575	*	CCR
ACC	0.146209	0.201492		CD8+_T_cells
BLCA	0.408039	7.0096e-18	***	CD8+_T_cells
BRCA	0.346074	2.18731e-32	***	CD8+_T_cells
CESC	0.227156	6.2473e-05	***	CD8+_T_cells
CHOL	0.315245	0.0650905		CD8+_T_cells
COAD	0.566537	2.98019e-41	***	CD8+_T_cells
DLBC	0.417377	0.0035133	**	CD8+_T_cells
ESCA	0.3584	3.03876e-06	***	CD8+_T_cells
GBM	-0.158531	0.0407327	*	CD8+_T_cells
HNSC	0.239206	5.9713e-08	***	CD8+_T_cells
KICH	0.387373	0.00156494	**	CD8+_T_cells
KIRC	0.370081	8.9063e-19	***	CD8+_T_cells
KIRP	0.245837	2.45638e-05	***	CD8+_T_cells
LAML	-0.346527	1.39953e-05	***	CD8+_T_cells
LGG	-0.331192	5.54985e-15	***	CD8+_T_cells
LIHC	0.267391	1.58316e-07	***	CD8+_T_cells
LUAD	0.238386	3.22084e-08	***	CD8+_T_cells
LUSC	0.0853158	0.0565956		CD8+_T_cells
MESO	0.365379	0.000585056	***	CD8+_T_cells
OV	0.320846	1.69238e-10	***	CD8+_T_cells
PAAD	-0.0879133	0.244595		CD8+_T_cells
PCPG	-0.0262547	0.724977		CD8+_T_cells
PRAD	0.468478	1.55823e-28	***	CD8+_T_cells
READ	0.325873	1.83242e-05	***	CD8+_T_cells
SARC	0.120695	0.0510067		CD8+_T_cells
SKCM	0.31254	4.14708e-12	***	CD8+_T_cells
STAD	0.278322	4.42505e-08	***	CD8+_T_cells
TGCT	0.389687	5.39073e-07	***	CD8+_T_cells
THCA	0.0649962	0.143105		CD8+_T_cells
THYM	-0.267478	0.00340963	**	CD8+_T_cells
UCEC	0.271871	1.00513e-10	***	CD8+_T_cells
UCS	0.039346	0.775486		CD8+_T_cells
UVM	0.355591	0.00129999	**	CD8+_T_cells
ACC	0.543216	2.76646e-07	***	Check-point
BLCA	0.548567	1.37212e-33	***	Check-point
BRCA	0.644347	2.06929e-130	***	Check-point
CESC	0.509933	1.3651e-21	***	Check-point
CHOL	0.628758	5.23064e-05	***	Check-point
COAD	0.740989	5.73633e-83	***	Check-point
DLBC	0.470083	0.000856019	***	Check-point
ESCA	0.473757	2.18919e-10	***	Check-point
GBM	0.301767	7.39552e-05	***	Check-point
HNSC	0.331428	2.61391e-14	***	Check-point
KICH	0.435744	0.000319583	***	Check-point
KIRC	0.523214	7.35185e-39	***	Check-point
KIRP	0.324911	1.66334e-08	***	Check-point
LAML	-0.165701	0.0427168	*	Check-point
LGG	0.132043	0.00236388	**	Check-point
LIHC	0.510047	4.28967e-26	***	Check-point
LUAD	0.622878	9.6973e-58	***	Check-point
LUSC	0.341121	4.32514e-15	***	Check-point
MESO	0.56409	1.88902e-08	***	Check-point
OV	0.706099	2.52776e-58	***	Check-point
PAAD	0.669117	2.4574e-24	***	Check-point
PCPG	0.310722	1.96228e-05	***	Check-point
PRAD	0.548192	2.0805e-40	***	Check-point
READ	0.598982	1.53643e-17	***	Check-point
SARC	0.390493	5.65988e-11	***	Check-point
SKCM	0.451263	5.86772e-25	***	Check-point
STAD	0.648884	4.50698e-46	***	Check-point
TGCT	0.5797	2.7136e-15	***	Check-point
THCA	0.569887	3.60965e-45	***	Check-point
THYM	0.387131	1.48668e-05	***	Check-point
UCEC	0.555738	1.17843e-45	***	Check-point
UCS	0.629716	2.59679e-07	***	Check-point
UVM	0.344193	0.00189649	**	Check-point
ACC	0.277003	0.0140818	*	Cytolytic_activity
BLCA	0.539818	2.20286e-32	***	Cytolytic_activity
BRCA	0.505724	1.13456e-72	***	Cytolytic_activity
CESC	0.468068	5.18617e-18	***	Cytolytic_activity
CHOL	0.347513	0.0408059	*	Cytolytic_activity
COAD	0.677519	1.97983e-64	***	Cytolytic_activity
DLBC	0.395783	0.0058922	**	Cytolytic_activity
ESCA	0.51656	2.31149e-12	***	Cytolytic_activity
GBM	0.230526	0.00272519	**	Cytolytic_activity
HNSC	0.370449	9.64148e-18	***	Cytolytic_activity
KICH	0.256469	0.0407891	*	Cytolytic_activity
KIRC	0.220784	2.55324e-07	***	Cytolytic_activity
KIRP	0.277822	1.67704e-06	***	Cytolytic_activity
LAML	-0.34157	1.88801e-05	***	Cytolytic_activity
LGG	-0.0983014	0.0238887	*	Cytolytic_activity
LIHC	0.129721	0.0121584	*	Cytolytic_activity
LUAD	0.349811	1.47608e-16	***	Cytolytic_activity
LUSC	0.326235	7.30644e-14	***	Cytolytic_activity
MESO	0.600845	1.2066e-09	***	Cytolytic_activity
OV	0.537578	1.08007e-29	***	Cytolytic_activity
PAAD	0.0140282	0.852978		Cytolytic_activity
PCPG	0.152115	0.0403695	*	Cytolytic_activity
PRAD	0.452849	1.49953e-26	***	Cytolytic_activity
READ	0.43932	3.19359e-09	***	Cytolytic_activity
SARC	0.335474	2.60205e-08	***	Cytolytic_activity
SKCM	0.378234	1.96661e-17	***	Cytolytic_activity
STAD	0.501303	3.41718e-25	***	Cytolytic_activity
TGCT	0.483566	1.84628e-10	***	Cytolytic_activity
THCA	0.193819	1.06359e-05	***	Cytolytic_activity
THYM	0.418256	2.44136e-06	***	Cytolytic_activity
UCEC	0.286707	8.24876e-12	***	Cytolytic_activity
UCS	0.462662	0.000375841	***	Cytolytic_activity
UVM	0.242156	0.0315447	*	Cytolytic_activity
ACC	0.0274436	0.811488		DCs
BLCA	0.252293	2.25562e-07	***	DCs
BRCA	0.412464	1.51233e-46	***	DCs
CESC	0.268601	1.94173e-06	***	DCs
CHOL	0.318761	0.061993		DCs
COAD	0.503818	1.27433e-31	***	DCs
DLBC	0.193876	0.191624		DCs
ESCA	0.272026	0.000481594	***	DCs
GBM	0.0191182	0.80628		DCs
HNSC	0.145159	0.00112098	**	DCs
KICH	0.191438	0.129678		DCs
KIRC	0.0741338	0.0869968		DCs
KIRP	0.015358	0.795237		DCs
LAML	-0.0173736	0.832873		DCs
LGG	-0.0302131	0.488462		DCs
LIHC	0.232788	5.53643e-06	***	DCs
LUAD	0.408256	1.66254e-22	***	DCs
LUSC	0.16817	0.000158147	***	DCs
MESO	-0.0989054	0.367816		DCs
OV	0.318117	2.45819e-10	***	DCs
PAAD	0.273573	0.000229245	***	DCs
PCPG	0.212739	0.00393518	**	DCs
PRAD	0.39967	1.5954e-20	***	DCs
READ	0.269823	0.000438779	***	DCs
SARC	0.14594	0.0180978	*	DCs
SKCM	0.17302	0.000163593	***	DCs
STAD	0.394665	2.17105e-15	***	DCs
TGCT	-0.0251544	0.756041		DCs
THCA	0.385687	1.68692e-19	***	DCs
THYM	0.0878602	0.344109		DCs
UCEC	0.141645	0.000893771	***	DCs
UCS	0.381916	0.00401165	**	DCs
UVM	-0.0818142	0.473502		DCs
ACC	0.392795	0.000374877	***	HLA
BLCA	0.486359	9.86037e-26	***	HLA
BRCA	0.573177	2.50703e-97	***	HLA
CESC	0.231623	4.42309e-05	***	HLA
CHOL	0.239504	0.165829		HLA
COAD	0.610511	2.42511e-49	***	HLA
DLBC	-0.0635467	0.671309		HLA
ESCA	0.375656	9.0861e-07	***	HLA
GBM	0.421851	1.36408e-08	***	HLA
HNSC	0.321065	1.78044e-13	***	HLA
KICH	0.265364	0.0340711	*	HLA
KIRC	0.340315	6.04536e-16	***	HLA
KIRP	0.257207	9.84433e-06	***	HLA
LAML	-0.0205392	0.802994		HLA
LGG	0.251449	4.6693e-09	***	HLA
LIHC	0.413735	7.40463e-17	***	HLA
LUAD	0.58932	2.08238e-50	***	HLA
LUSC	0.238827	6.46683e-08	***	HLA
MESO	0.338472	0.00153266	**	HLA
OV	0.612454	2.73792e-40	***	HLA
PAAD	0.481522	1.1622e-11	***	HLA
PCPG	0.27296	0.000192926	***	HLA
PRAD	0.553213	2.87985e-41	***	HLA
READ	0.412159	3.44022e-08	***	HLA
SARC	0.370382	6.09488e-10	***	HLA
SKCM	0.385348	4.36132e-18	***	HLA
STAD	0.455542	1.46401e-20	***	HLA
TGCT	0.531013	1.17923e-12	***	HLA
THCA	0.456124	1.61062e-27	***	HLA
THYM	0.303598	0.000831603	***	HLA
UCEC	0.420585	7.38105e-25	***	HLA
UCS	0.724912	3.89857e-10	***	HLA
UVM	0.249463	0.0266155	*	HLA
ACC	0.298746	0.00788799	**	iDCs
BLCA	0.383108	8.7985e-16	***	iDCs
BRCA	0.21625	3.87362e-13	***	iDCs
CESC	0.146575	0.010372	*	iDCs
CHOL	0.247811	0.151194		iDCs
COAD	0.30069	2.81189e-11	***	iDCs
DLBC	-0.506435	0.000281108	***	iDCs
ESCA	0.0370532	0.64075		iDCs
GBM	0.0161769	0.835623		iDCs
HNSC	0.0107827	0.809746		iDCs
KICH	0.145559	0.251115		iDCs
KIRC	-0.0523866	0.22683		iDCs
KIRP	0.140454	0.0170767	*	iDCs
LAML	0.0170661	0.835789		iDCs
LGG	-0.0204277	0.639548		iDCs
LIHC	0.185553	0.00031464	***	iDCs
LUAD	0.221144	3.08034e-07	***	iDCs
LUSC	0.139746	0.00173392	**	iDCs
MESO	-0.225815	0.0377085	*	iDCs
OV	0.164026	0.00137351	**	iDCs
PAAD	0.304174	3.85413e-05	***	iDCs
PCPG	0.147781	0.0464938	*	iDCs
PRAD	0.434081	2.66747e-24	***	iDCs
READ	0.0649799	0.405544		iDCs
SARC	-0.0627754	0.311419		iDCs
SKCM	0.173314	0.000159384	***	iDCs
STAD	0.169558	0.000994813	***	iDCs
TGCT	-0.0629124	0.436755		iDCs
THCA	0.243998	2.46386e-08	***	iDCs
THYM	-0.389635	1.2941e-05	***	iDCs
UCEC	0.195754	3.97792e-06	***	iDCs
UCS	0.26903	0.0470182	*	iDCs
UVM	-0.0254235	0.824		iDCs
ACC	0.341165	0.00223781	**	Inflammation-promoting
BLCA	0.46723	1.26713e-23	***	Inflammation-promoting
BRCA	0.55972	5.98616e-92	***	Inflammation-promoting
CESC	0.452512	8.40882e-17	***	Inflammation-promoting
CHOL	0.439502	0.00825035	**	Inflammation-promoting
COAD	0.652747	2.09931e-58	***	Inflammation-promoting
DLBC	0.468667	0.00089178	***	Inflammation-promoting
ESCA	0.474284	2.0778e-10	***	Inflammation-promoting
GBM	0.357526	2.10276e-06	***	Inflammation-promoting
HNSC	0.350159	6.7423e-16	***	Inflammation-promoting
KICH	0.243549	0.0524645		Inflammation-promoting
KIRC	0.357079	1.67322e-17	***	Inflammation-promoting
KIRP	0.300589	1.99588e-07	***	Inflammation-promoting
LAML	-0.23324	0.00407341	**	Inflammation-promoting
LGG	-0.066281	0.128238		Inflammation-promoting
LIHC	0.349839	3.53041e-12	***	Inflammation-promoting
LUAD	0.363268	8.02929e-18	***	Inflammation-promoting
LUSC	0.295607	1.53294e-11	***	Inflammation-promoting
MESO	0.531211	1.69114e-07	***	Inflammation-promoting
OV	0.538374	8.59717e-30	***	Inflammation-promoting
PAAD	0.295544	6.50568e-05	***	Inflammation-promoting
PCPG	0.188605	0.0107781	*	Inflammation-promoting
PRAD	0.506611	7.98092e-34	***	Inflammation-promoting
READ	0.500817	6.35155e-12	***	Inflammation-promoting
SARC	0.317451	1.51883e-07	***	Inflammation-promoting
SKCM	0.425559	4.26149e-22	***	Inflammation-promoting
STAD	0.503628	1.90181e-25	***	Inflammation-promoting
TGCT	0.562213	2.69673e-14	***	Inflammation-promoting
THCA	0.335958	6.78503e-15	***	Inflammation-promoting
THYM	0.408281	4.44327e-06	***	Inflammation-promoting
UCEC	0.401672	1.26704e-22	***	Inflammation-promoting
UCS	0.563806	7.38568e-06	***	Inflammation-promoting
UVM	0.411609	0.000164139	***	Inflammation-promoting
ACC	0.325352	0.00365423	**	Macrophages
BLCA	0.435788	1.9646e-20	***	Macrophages
BRCA	0.324511	1.8316e-28	***	Macrophages
CESC	0.333071	2.45994e-09	***	Macrophages
CHOL	0.320242	0.0607234		Macrophages
COAD	0.403165	8.50687e-20	***	Macrophages
DLBC	-0.269209	0.0672719		Macrophages
ESCA	0.312606	5.40761e-05	***	Macrophages
GBM	0.0460421	0.554628		Macrophages
HNSC	0.225407	3.42468e-07	***	Macrophages
KICH	0.0915082	0.47205		Macrophages
KIRC	0.300367	1.34994e-12	***	Macrophages
KIRP	-0.00570844	0.923159		Macrophages
LAML	0.114721	0.162141		Macrophages
LGG	0.104642	0.0161549	*	Macrophages
LIHC	0.332766	4.27961e-11	***	Macrophages
LUAD	0.500737	1.14086e-34	***	Macrophages
LUSC	0.22591	3.30795e-07	***	Macrophages
MESO	0.115669	0.291807		Macrophages
OV	0.421174	1.09929e-17	***	Macrophages
PAAD	0.47671	1.981e-11	***	Macrophages
PCPG	-0.0175504	0.814089		Macrophages
PRAD	0.309334	1.66987e-12	***	Macrophages
READ	0.0807016	0.301324		Macrophages
SARC	0.427489	4.59545e-13	***	Macrophages
SKCM	0.158452	0.000565155	***	Macrophages
STAD	0.387382	7.72075e-15	***	Macrophages
TGCT	0.213073	0.00776993	**	Macrophages
THCA	0.342372	1.91557e-15	***	Macrophages
THYM	0.341301	0.000155428	***	Macrophages
UCEC	0.411624	8.80441e-24	***	Macrophages
UCS	0.346356	0.00958745	**	Macrophages
UVM	-0.0596239	0.601694		Macrophages
ACC	-0.140376	0.220261		Mast_cells
BLCA	-0.145104	0.00323199	**	Mast_cells
BRCA	-0.285826	3.5028e-22	***	Mast_cells
CESC	0.00218192	0.969728		Mast_cells
CHOL	0.0234554	0.893606		Mast_cells
COAD	0.213843	2.89849e-06	***	Mast_cells
DLBC	-0.148152	0.320308		Mast_cells
ESCA	-0.0458181	0.563845		Mast_cells
GBM	-0.198074	0.0102901	*	Mast_cells
HNSC	-0.0247715	0.580154		Mast_cells
KICH	0.11986	0.345483		Mast_cells
KIRC	-0.38952	8.59978e-21	***	Mast_cells
KIRP	0.183487	0.00176643	**	Mast_cells
LAML	-0.114661	0.162364		Mast_cells
LGG	-0.280706	5.12186e-11	***	Mast_cells
LIHC	-0.152137	0.00322382	**	Mast_cells
LUAD	0.070342	0.107422		Mast_cells
LUSC	-0.0281735	0.52966		Mast_cells
MESO	-0.179529	0.100165		Mast_cells
OV	-0.0984205	0.0558992		Mast_cells
PAAD	-0.239476	0.00132602	**	Mast_cells
PCPG	0.051107	0.493238		Mast_cells
PRAD	0.0889806	0.0471854	*	Mast_cells
READ	0.0744473	0.340458		Mast_cells
SARC	-0.14301	0.0205769	*	Mast_cells
SKCM	-0.0759708	0.0999698		Mast_cells
STAD	-0.19007	0.000217955	***	Mast_cells
TGCT	-0.449897	4.2815e-09	***	Mast_cells
THCA	0.118125	0.00763477	**	Mast_cells
THYM	0.0464119	0.617734		Mast_cells
UCEC	-0.00426357	0.92075		Mast_cells
UCS	0.11294	0.411658		Mast_cells
UVM	-0.123025	0.280077		Mast_cells
ACC	0.301648	0.00727699	**	MHC_class_I
BLCA	0.543653	6.5909e-33	***	MHC_class_I
BRCA	0.570386	3.42993e-96	***	MHC_class_I
CESC	0.478087	7.98629e-19	***	MHC_class_I
CHOL	0.181423	0.296939		MHC_class_I
COAD	0.645883	7.81266e-57	***	MHC_class_I
DLBC	0.637025	1.47769e-06	***	MHC_class_I
ESCA	0.423712	2.13721e-08	***	MHC_class_I
GBM	0.560884	3.19193e-15	***	MHC_class_I
HNSC	0.565637	1.04218e-43	***	MHC_class_I
KICH	0.0664416	0.601925		MHC_class_I
KIRC	0.374168	3.44512e-19	***	MHC_class_I
KIRP	0.184446	0.00166907	**	MHC_class_I
LAML	-0.0652978	0.42726		MHC_class_I
LGG	0.133302	0.00214416	**	MHC_class_I
LIHC	0.333228	4.00799e-11	***	MHC_class_I
LUAD	0.54562	4.66889e-42	***	MHC_class_I
LUSC	0.455565	5.45355e-27	***	MHC_class_I
MESO	0.647039	2.22437e-11	***	MHC_class_I
OV	0.545204	1.18497e-30	***	MHC_class_I
PAAD	0.789164	6.80992e-39	***	MHC_class_I
PCPG	0.0941073	0.206361		MHC_class_I
PRAD	0.447502	6.78158e-26	***	MHC_class_I
READ	0.469352	1.78654e-10	***	MHC_class_I
SARC	0.31343	2.21695e-07	***	MHC_class_I
SKCM	0.445266	2.87028e-24	***	MHC_class_I
STAD	0.479925	6.08501e-23	***	MHC_class_I
TGCT	0.466338	9.62501e-10	***	MHC_class_I
THCA	0.427127	5.48299e-24	***	MHC_class_I
THYM	0.49379	1.33182e-08	***	MHC_class_I
UCEC	0.423396	3.33933e-25	***	MHC_class_I
UCS	0.53283	2.81681e-05	***	MHC_class_I
UVM	0.458792	2.11487e-05	***	MHC_class_I
ACC	0.265393	0.018858	*	Neutrophils
BLCA	0.285381	4.01239e-09	***	Neutrophils
BRCA	0.325144	1.41958e-28	***	Neutrophils
CESC	0.208456	0.000246434	***	Neutrophils
CHOL	0.152256	0.382579		Neutrophils
COAD	0.547645	3.90138e-38	***	Neutrophils
DLBC	0.314485	0.0313267	*	Neutrophils
ESCA	0.43074	1.17352e-08	***	Neutrophils
GBM	0.218754	0.00450893	**	Neutrophils
HNSC	0.340774	4.34651e-15	***	Neutrophils
KICH	0.363609	0.00314348	**	Neutrophils
KIRC	0.202403	2.41535e-06	***	Neutrophils
KIRP	0.285144	8.6308e-07	***	Neutrophils
LAML	0.459629	3.28568e-09	***	Neutrophils
LGG	0.0463053	0.288207		Neutrophils
LIHC	0.181325	0.000432483	***	Neutrophils
LUAD	0.366021	4.35e-18	***	Neutrophils
LUSC	0.254434	7.91269e-09	***	Neutrophils
MESO	0.33324	0.00183063	**	Neutrophils
OV	0.592627	3.27442e-37	***	Neutrophils
PAAD	0.0213354	0.778043		Neutrophils
PCPG	0.156922	0.0343846	*	Neutrophils
PRAD	0.311735	1.10079e-12	***	Neutrophils
READ	0.484701	3.66011e-11	***	Neutrophils
SARC	0.120504	0.051378		Neutrophils
SKCM	0.307745	9.0908e-12	***	Neutrophils
STAD	0.437344	6.64133e-19	***	Neutrophils
TGCT	0.606728	5.88596e-17	***	Neutrophils
THCA	0.538993	1.07136e-39	***	Neutrophils
THYM	-0.190848	0.0384389	*	Neutrophils
UCEC	0.434122	1.51091e-26	***	Neutrophils
UCS	0.526037	3.71321e-05	***	Neutrophils
UVM	0.0404577	0.723332		Neutrophils
ACC	0.20972	0.065352		NK_cells
BLCA	0.427754	1.13954e-19	***	NK_cells
BRCA	0.266652	2.07032e-19	***	NK_cells
CESC	0.222863	8.65028e-05	***	NK_cells
CHOL	0.393279	0.0194267	*	NK_cells
COAD	0.447322	1.67159e-24	***	NK_cells
DLBC	0.149711	0.315184		NK_cells
ESCA	0.384393	4.79909e-07	***	NK_cells
GBM	0.0256932	0.74171		NK_cells
HNSC	0.267201	1.22709e-09	***	NK_cells
KICH	0.224545	0.0744545		NK_cells
KIRC	0.127549	0.00315093	**	NK_cells
KIRP	0.0935227	0.113261		NK_cells
LAML	-0.129199	0.115087		NK_cells
LGG	-0.0414821	0.341434		NK_cells
LIHC	0.0170749	0.742392		NK_cells
LUAD	0.248119	8.31655e-09	***	NK_cells
LUSC	0.278143	2.46427e-10	***	NK_cells
MESO	0.563767	1.93235e-08	***	NK_cells
OV	0.418566	1.82304e-17	***	NK_cells
PAAD	0.0463899	0.539787		NK_cells
PCPG	0.0705764	0.343767		NK_cells
PRAD	0.398486	2.11459e-20	***	NK_cells
READ	0.489092	2.29178e-11	***	NK_cells
SARC	0.219584	0.000342173	***	NK_cells
SKCM	0.292859	9.50555e-11	***	NK_cells
STAD	0.333634	3.56174e-11	***	NK_cells
TGCT	0.430931	2.17723e-08	***	NK_cells
THCA	0.15693	0.000379662	***	NK_cells
THYM	0.248878	0.00657529	**	NK_cells
UCEC	0.301097	6.31294e-13	***	NK_cells
UCS	0.433207	0.000954289	***	NK_cells
UVM	0.157332	0.166128		NK_cells
ACC	0.325761	0.00360937	**	Parainflammation
BLCA	0.625583	6.43803e-46	***	Parainflammation
BRCA	0.565176	4.23193e-94	***	Parainflammation
CESC	0.701817	1.516e-46	***	Parainflammation
CHOL	0.18873	0.277573		Parainflammation
COAD	0.743686	7.09027e-84	***	Parainflammation
DLBC	0.222202	0.133315		Parainflammation
ESCA	0.551231	3.53055e-14	***	Parainflammation
GBM	0.581352	1.76023e-16	***	Parainflammation
HNSC	0.599444	3.37377e-50	***	Parainflammation
KICH	0.348523	0.00476797	**	Parainflammation
KIRC	0.500463	3.40326e-35	***	Parainflammation
KIRP	0.288075	6.58048e-07	***	Parainflammation
LAML	0.162275	0.0472556	*	Parainflammation
LGG	0.288395	1.42685e-11	***	Parainflammation
LIHC	0.336884	2.37706e-11	***	Parainflammation
LUAD	0.704277	7.55435e-80	***	Parainflammation
LUSC	0.569379	2.64123e-44	***	Parainflammation
MESO	0.640141	4.21507e-11	***	Parainflammation
OV	0.613877	1.61501e-40	***	Parainflammation
PAAD	0.809381	2.62243e-42	***	Parainflammation
PCPG	0.268509	0.000247375	***	Parainflammation
PRAD	0.517286	1.985e-35	***	Parainflammation
READ	0.565657	2.01064e-15	***	Parainflammation
SARC	0.534939	8.5081e-21	***	Parainflammation
SKCM	0.559205	5.101e-40	***	Parainflammation
STAD	0.612688	6.4703e-40	***	Parainflammation
TGCT	0.0178556	0.825467		Parainflammation
THCA	0.477912	2.09418e-30	***	Parainflammation
THYM	0.581661	4.94776e-12	***	Parainflammation
UCEC	0.630699	5.19508e-62	***	Parainflammation
UCS	0.609187	7.9938e-07	***	Parainflammation
UVM	0.320826	0.00394241	**	Parainflammation
ACC	0.284082	0.0117155	*	pDCs
BLCA	0.43648	1.68498e-20	***	pDCs
BRCA	0.509397	7.09806e-74	***	pDCs
CESC	0.255658	6.12837e-06	***	pDCs
CHOL	0.482689	0.00331633	**	pDCs
COAD	0.480646	1.53403e-28	***	pDCs
DLBC	0.243588	0.0989541		pDCs
ESCA	0.322936	2.93859e-05	***	pDCs
GBM	0.446345	1.48807e-09	***	pDCs
HNSC	0.316948	3.73944e-13	***	pDCs
KICH	0.249221	0.0470416	*	pDCs
KIRC	0.30557	5.2737e-13	***	pDCs
KIRP	0.275441	2.07282e-06	***	pDCs
LAML	-0.0735347	0.371167		pDCs
LGG	0.471932	1.22011e-30	***	pDCs
LIHC	0.175781	0.000649415	***	pDCs
LUAD	0.486505	1.51175e-32	***	pDCs
LUSC	0.152683	0.000613322	***	pDCs
MESO	0.421071	5.99894e-05	***	pDCs
OV	0.543617	1.88556e-30	***	pDCs
PAAD	0.34825	2.03534e-06	***	pDCs
PCPG	0.461945	5.23493e-11	***	pDCs
PRAD	0.491134	1.34858e-31	***	pDCs
READ	0.237806	0.00203456	**	pDCs
SARC	0.129002	0.0369043	*	pDCs
SKCM	0.265955	4.73525e-09	***	pDCs
STAD	0.388554	6.30775e-15	***	pDCs
TGCT	0.568459	1.20613e-14	***	pDCs
THCA	0.406593	1.10027e-21	***	pDCs
THYM	-0.169677	0.0662265		pDCs
UCEC	0.363845	1.45206e-18	***	pDCs
UCS	0.382938	0.00390682	**	pDCs
UVM	0.0173353	0.879475		pDCs
ACC	0.396893	0.00032112	***	T_cell_co-inhibition
BLCA	0.485377	1.27451e-25	***	T_cell_co-inhibition
BRCA	0.629389	9.78566e-123	***	T_cell_co-inhibition
CESC	0.542161	1.05448e-24	***	T_cell_co-inhibition
CHOL	0.542704	0.000756409	***	T_cell_co-inhibition
COAD	0.710618	1.80367e-73	***	T_cell_co-inhibition
DLBC	0.587841	1.39544e-05	***	T_cell_co-inhibition
ESCA	0.491298	3.65853e-11	***	T_cell_co-inhibition
GBM	0.367164	1.05697e-06	***	T_cell_co-inhibition
HNSC	0.437197	8.36739e-25	***	T_cell_co-inhibition
KICH	0.419097	0.000567182	***	T_cell_co-inhibition
KIRC	0.522952	8.1324e-39	***	T_cell_co-inhibition
KIRP	0.273	2.57075e-06	***	T_cell_co-inhibition
LAML	-0.373576	2.49297e-06	***	T_cell_co-inhibition
LGG	0.346987	2.19859e-16	***	T_cell_co-inhibition
LIHC	0.426547	6.35786e-18	***	T_cell_co-inhibition
LUAD	0.481766	7.31627e-32	***	T_cell_co-inhibition
LUSC	0.294701	1.7791e-11	***	T_cell_co-inhibition
MESO	0.57343	9.6936e-09	***	T_cell_co-inhibition
OV	0.623794	3.776e-42	***	T_cell_co-inhibition
PAAD	0.313704	2.12045e-05	***	T_cell_co-inhibition
PCPG	0.168516	0.0229644	*	T_cell_co-inhibition
PRAD	0.451524	2.18472e-26	***	T_cell_co-inhibition
READ	0.571769	8.56767e-16	***	T_cell_co-inhibition
SARC	0.342231	1.3034e-08	***	T_cell_co-inhibition
SKCM	0.423649	6.80037e-22	***	T_cell_co-inhibition
STAD	0.571339	8.64129e-34	***	T_cell_co-inhibition
TGCT	0.616343	1.37748e-17	***	T_cell_co-inhibition
THCA	0.483525	3.49331e-31	***	T_cell_co-inhibition
THYM	0.499814	8.30475e-09	***	T_cell_co-inhibition
UCEC	0.43579	9.24367e-27	***	T_cell_co-inhibition
UCS	0.56822	6.03554e-06	***	T_cell_co-inhibition
UVM	0.327426	0.0032244	**	T_cell_co-inhibition
ACC	0.437167	6.28213e-05	***	T_cell_co-stimulation
BLCA	0.488572	5.51078e-26	***	T_cell_co-stimulation
BRCA	0.540924	7.72252e-85	***	T_cell_co-stimulation
CESC	0.387857	2.17736e-12	***	T_cell_co-stimulation
CHOL	0.228883	0.185985		T_cell_co-stimulation
COAD	0.622284	9.94225e-52	***	T_cell_co-stimulation
DLBC	0.163963	0.270775		T_cell_co-stimulation
ESCA	0.440645	4.92447e-09	***	T_cell_co-stimulation
GBM	0.0882394	0.256814		T_cell_co-stimulation
HNSC	0.221344	5.60992e-07	***	T_cell_co-stimulation
KICH	0.33386	0.00701622	**	T_cell_co-stimulation
KIRC	0.526228	2.28928e-39	***	T_cell_co-stimulation
KIRP	0.355565	5.2292e-10	***	T_cell_co-stimulation
LAML	-0.115553	0.159096		T_cell_co-stimulation
LGG	-0.0807536	0.0637096		T_cell_co-stimulation
LIHC	0.3838	1.54471e-14	***	T_cell_co-stimulation
LUAD	0.383841	7.11846e-20	***	T_cell_co-stimulation
LUSC	0.26249	2.52883e-09	***	T_cell_co-stimulation
MESO	0.348681	0.00107409	**	T_cell_co-stimulation
OV	0.529153	1.16361e-28	***	T_cell_co-stimulation
PAAD	0.363159	6.76655e-07	***	T_cell_co-stimulation
PCPG	0.270072	0.0002268	***	T_cell_co-stimulation
PRAD	0.490662	1.57044e-31	***	T_cell_co-stimulation
READ	0.429708	7.58661e-09	***	T_cell_co-stimulation
SARC	0.219296	0.000348534	***	T_cell_co-stimulation
SKCM	0.357449	1.30292e-15	***	T_cell_co-stimulation
STAD	0.533902	6.0416e-29	***	T_cell_co-stimulation
TGCT	0.602358	1.12079e-16	***	T_cell_co-stimulation
THCA	0.449261	1.18539e-26	***	T_cell_co-stimulation
THYM	0.0761328	0.412558		T_cell_co-stimulation
UCEC	0.352773	1.78798e-17	***	T_cell_co-stimulation
UCS	0.531105	3.02327e-05	***	T_cell_co-stimulation
UVM	0.311455	0.00520597	**	T_cell_co-stimulation
ACC	0.425869	0.000101381	***	T_helper_cells
BLCA	0.45308	3.79916e-22	***	T_helper_cells
BRCA	0.427795	2.65291e-50	***	T_helper_cells
CESC	0.244504	1.57259e-05	***	T_helper_cells
CHOL	0.328185	0.0542611		T_helper_cells
COAD	0.441572	7.51313e-24	***	T_helper_cells
DLBC	0.0688251	0.645745		T_helper_cells
ESCA	0.263048	0.000748233	***	T_helper_cells
GBM	0.339543	7.15573e-06	***	T_helper_cells
HNSC	0.00908349	0.839282		T_helper_cells
KICH	0.291831	0.0192931	*	T_helper_cells
KIRC	0.275074	1.00095e-10	***	T_helper_cells
KIRP	0.328972	1.07463e-08	***	T_helper_cells
LAML	0.33668	2.52418e-05	***	T_helper_cells
LGG	0.564021	1.13112e-45	***	T_helper_cells
LIHC	0.195103	0.000149481	***	T_helper_cells
LUAD	0.304248	1.04711e-12	***	T_helper_cells
LUSC	-0.000639004	0.988628		T_helper_cells
MESO	0.270341	0.0123391	*	T_helper_cells
OV	0.364842	2.41017e-13	***	T_helper_cells
PAAD	0.199776	0.00767712	**	T_helper_cells
PCPG	0.344392	1.93074e-06	***	T_helper_cells
PRAD	0.298286	1.0825e-11	***	T_helper_cells
READ	0.255181	0.000906499	***	T_helper_cells
SARC	0.493517	1.72371e-17	***	T_helper_cells
SKCM	0.0747371	0.105617		T_helper_cells
STAD	0.356541	1.18593e-12	***	T_helper_cells
TGCT	0.352354	6.914e-06	***	T_helper_cells
THCA	0.354673	1.55903e-16	***	T_helper_cells
THYM	-0.32101	0.000393771	***	T_helper_cells
UCEC	0.270616	1.23356e-10	***	T_helper_cells
UCS	0.400601	0.00243966	**	T_helper_cells
UVM	-0.212714	0.0598208		T_helper_cells
ACC	0.179345	0.116154		Tfh
BLCA	0.250246	2.84368e-07	***	Tfh
BRCA	0.420789	1.45939e-48	***	Tfh
CESC	0.286512	3.57515e-07	***	Tfh
CHOL	0.121716	0.486099		Tfh
COAD	0.467393	6.99337e-27	***	Tfh
DLBC	0.286336	0.0510297		Tfh
ESCA	0.255558	0.00106825	**	Tfh
GBM	0.0753184	0.333348		Tfh
HNSC	0.102642	0.0215746	*	Tfh
KICH	0.126767	0.318193		Tfh
KIRC	0.375674	2.41948e-19	***	Tfh
KIRP	0.125429	0.0333581	*	Tfh
LAML	-0.0539431	0.512071		Tfh
LGG	-0.148729	0.000606888	***	Tfh
LIHC	0.325724	1.1461e-10	***	Tfh
LUAD	0.184295	2.14607e-05	***	Tfh
LUSC	0.0803657	0.0725838		Tfh
MESO	0.196876	0.0709263		Tfh
OV	0.346935	3.93351e-12	***	Tfh
PAAD	0.162096	0.0311188	*	Tfh
PCPG	0.181305	0.0143088	*	Tfh
PRAD	0.345273	2.17547e-15	***	Tfh
READ	0.386485	2.70153e-07	***	Tfh
SARC	-0.0768004	0.215342		Tfh
SKCM	0.231881	3.71293e-07	***	Tfh
STAD	0.194672	0.000151568	***	Tfh
TGCT	0.276551	0.000495171	***	Tfh
THCA	0.183642	3.06661e-05	***	Tfh
THYM	0.294422	0.00121115	**	Tfh
UCEC	0.28678	8.14457e-12	***	Tfh
UCS	0.346174	0.00962791	**	Tfh
UVM	0.435553	6.02556e-05	***	Tfh
ACC	0.40844	0.000205388	***	Th1_cells
BLCA	0.540531	1.76217e-32	***	Th1_cells
BRCA	0.517441	1.45403e-76	***	Th1_cells
CESC	0.61678	2.35175e-33	***	Th1_cells
CHOL	0.454828	0.00604941	**	Th1_cells
COAD	0.655161	5.75223e-59	***	Th1_cells
DLBC	0.317609	0.0295955	*	Th1_cells
ESCA	0.521217	1.35456e-12	***	Th1_cells
GBM	0.00502366	0.948626		Th1_cells
HNSC	0.555286	7.2291e-42	***	Th1_cells
KICH	0.267128	0.0328556	*	Th1_cells
KIRC	0.51405	2.37768e-37	***	Th1_cells
KIRP	0.306376	1.12749e-07	***	Th1_cells
LAML	-0.308419	0.000123145	***	Th1_cells
LGG	-0.274908	1.30879e-10	***	Th1_cells
LIHC	0.383646	1.58556e-14	***	Th1_cells
LUAD	0.431879	2.87965e-25	***	Th1_cells
LUSC	0.447953	4.76915e-26	***	Th1_cells
MESO	0.459955	9.4833e-06	***	Th1_cells
OV	0.523204	5.98998e-28	***	Th1_cells
PAAD	0.38006	1.81185e-07	***	Th1_cells
PCPG	0.059777	0.422787		Th1_cells
PRAD	0.265296	1.81526e-09	***	Th1_cells
READ	0.460246	4.41158e-10	***	Th1_cells
SARC	0.31453	2.00008e-07	***	Th1_cells
SKCM	0.459941	5.57409e-26	***	Th1_cells
STAD	0.557923	5.53984e-32	***	Th1_cells
TGCT	0.630052	1.59045e-18	***	Th1_cells
THCA	0.459873	5.30916e-28	***	Th1_cells
THYM	0.348578	0.000109613	***	Th1_cells
UCEC	0.381355	2.23174e-20	***	Th1_cells
UCS	0.483773	0.000182697	***	Th1_cells
UVM	0.213551	0.0587997		Th1_cells
ACC	0.107311	0.349713		Th2_cells
BLCA	0.315706	6.1075e-11	***	Th2_cells
BRCA	0.314531	9.42852e-27	***	Th2_cells
CESC	0.401343	3.12027e-13	***	Th2_cells
CHOL	0.46531	0.00485294	**	Th2_cells
COAD	0.558514	6.64487e-40	***	Th2_cells
DLBC	0.138484	0.353243		Th2_cells
ESCA	0.348562	5.86421e-06	***	Th2_cells
GBM	0.05165	0.507398		Th2_cells
HNSC	0.252641	9.80712e-09	***	Th2_cells
KICH	0.046793	0.713494		Th2_cells
KIRC	0.301785	1.04683e-12	***	Th2_cells
KIRP	0.185945	0.00152673	**	Th2_cells
LAML	-0.257299	0.00147997	**	Th2_cells
LGG	-0.0609698	0.161825		Th2_cells
LIHC	0.312082	7.19969e-10	***	Th2_cells
LUAD	0.14124	0.00117539	**	Th2_cells
LUSC	0.31584	4.80767e-13	***	Th2_cells
MESO	0.304736	0.00457239	**	Th2_cells
OV	0.367358	1.60491e-13	***	Th2_cells
PAAD	0.370378	3.88979e-07	***	Th2_cells
PCPG	0.0785796	0.291689		Th2_cells
PRAD	0.353098	4.54737e-16	***	Th2_cells
READ	0.366565	1.1898e-06	***	Th2_cells
SARC	0.271465	8.3109e-06	***	Th2_cells
SKCM	0.431737	9.20472e-23	***	Th2_cells
STAD	0.504051	1.70857e-25	***	Th2_cells
TGCT	0.29336	0.000211742	***	Th2_cells
THCA	0.364882	1.78616e-17	***	Th2_cells
THYM	0.214471	0.0196922	*	Th2_cells
UCEC	0.218281	2.52567e-07	***	Th2_cells
UCS	0.481409	0.000198529	***	Th2_cells
UVM	0.135172	0.234933		Th2_cells
ACC	0.353421	0.00150333	**	TIL
BLCA	0.407424	7.93572e-18	***	TIL
BRCA	0.49958	1.08727e-70	***	TIL
CESC	0.38874	1.92243e-12	***	TIL
CHOL	0.40926	0.0146355	*	TIL
COAD	0.663792	5.09198e-61	***	TIL
DLBC	0.470919	0.00083551	***	TIL
ESCA	0.383008	5.31688e-07	***	TIL
GBM	0.339354	7.24553e-06	***	TIL
HNSC	0.179958	5.09832e-05	***	TIL
KICH	0.399895	0.00106085	**	TIL
KIRC	0.495358	2.0757e-34	***	TIL
KIRP	0.406929	6.51277e-13	***	TIL
LAML	-0.310905	0.000107787	***	TIL
LGG	0.181709	2.66359e-05	***	TIL
LIHC	0.366347	2.72834e-13	***	TIL
LUAD	0.301292	1.76965e-12	***	TIL
LUSC	0.188225	2.27308e-05	***	TIL
MESO	0.540077	9.58132e-08	***	TIL
OV	0.572438	2.73946e-34	***	TIL
PAAD	0.129693	0.0853408		TIL
PCPG	0.276818	0.000154982	***	TIL
PRAD	0.537498	1.25777e-38	***	TIL
READ	0.525562	3.58595e-13	***	TIL
SARC	0.307054	3.99215e-07	***	TIL
SKCM	0.347157	9.30481e-15	***	TIL
STAD	0.395184	1.98113e-15	***	TIL
TGCT	0.588103	8.5673e-16	***	TIL
THCA	0.41231	2.60772e-22	***	TIL
THYM	-0.129612	0.161852		TIL
UCEC	0.429683	5.5147e-26	***	TIL
UCS	0.502035	9.41547e-05	***	TIL
UVM	0.388838	0.000397969	***	TIL
ACC	0.212398	0.0619122		Treg
BLCA	0.577407	7.97027e-38	***	Treg
BRCA	0.559059	1.08368e-91	***	Treg
CESC	0.547016	3.34674e-25	***	Treg
CHOL	0.232733	0.178488		Treg
COAD	0.716368	3.58101e-75	***	Treg
DLBC	0.373834	0.00964055	**	Treg
ESCA	0.374756	9.69369e-07	***	Treg
GBM	0.308017	5.13361e-05	***	Treg
HNSC	0.37547	3.21415e-18	***	Treg
KICH	0.175639	0.165066		Treg
KIRC	0.408633	6.57153e-23	***	Treg
KIRP	0.0797295	0.177234		Treg
LAML	0.138362	0.0913091		Treg
LGG	-0.187391	1.46319e-05	***	Treg
LIHC	0.458885	7.98212e-21	***	Treg
LUAD	0.496591	4.84991e-34	***	Treg
LUSC	0.310287	1.27709e-12	***	Treg
MESO	0.217609	0.0454359	*	Treg
OV	0.573783	1.77489e-34	***	Treg
PAAD	0.55397	1.26328e-15	***	Treg
PCPG	0.106622	0.151976		Treg
PRAD	0.541974	2.30054e-39	***	Treg
READ	0.568822	1.29556e-15	***	Treg
SARC	0.354411	3.59368e-09	***	Treg
SKCM	0.596366	1.32915e-46	***	Treg
STAD	0.600702	4.77279e-38	***	Treg
TGCT	0.488947	1.0815e-10	***	Treg
THCA	0.417806	6.36469e-23	***	Treg
THYM	0.470696	7.50201e-08	***	Treg
UCEC	0.529041	8.91486e-41	***	Treg
UCS	0.664944	3.07746e-08	***	Treg
UVM	0.573545	3.29674e-08	***	Treg
ACC	0.149737	0.19071		Type_I_IFN_Reponse
BLCA	0.462257	4.26283e-23	***	Type_I_IFN_Reponse
BRCA	0.429932	7.66443e-51	***	Type_I_IFN_Reponse
CESC	0.463982	1.09311e-17	***	Type_I_IFN_Reponse
CHOL	-0.0270888	0.877241		Type_I_IFN_Reponse
COAD	0.524718	1.30988e-34	***	Type_I_IFN_Reponse
DLBC	0.453299	0.0013753	**	Type_I_IFN_Reponse
ESCA	0.425613	1.81965e-08	***	Type_I_IFN_Reponse
GBM	0.420781	1.49671e-08	***	Type_I_IFN_Reponse
HNSC	0.627668	3.0656e-56	***	Type_I_IFN_Reponse
KICH	0.181626	0.150903		Type_I_IFN_Reponse
KIRC	0.338395	8.99441e-16	***	Type_I_IFN_Reponse
KIRP	0.194846	0.000886797	***	Type_I_IFN_Reponse
LAML	-0.0309895	0.706577		Type_I_IFN_Reponse
LGG	0.122434	0.00484373	**	Type_I_IFN_Reponse
LIHC	0.0758677	0.143621		Type_I_IFN_Reponse
LUAD	0.470574	2.75353e-30	***	Type_I_IFN_Reponse
LUSC	0.383051	6.39313e-19	***	Type_I_IFN_Reponse
MESO	0.591772	2.45714e-09	***	Type_I_IFN_Reponse
OV	0.511361	1.42287e-26	***	Type_I_IFN_Reponse
PAAD	0.594808	2.56069e-18	***	Type_I_IFN_Reponse
PCPG	0.109612	0.140751		Type_I_IFN_Reponse
PRAD	0.204698	4.11662e-06	***	Type_I_IFN_Reponse
READ	0.239405	0.0018931	**	Type_I_IFN_Reponse
SARC	0.208068	0.000701629	***	Type_I_IFN_Reponse
SKCM	0.379778	1.42263e-17	***	Type_I_IFN_Reponse
STAD	0.284302	2.19825e-08	***	Type_I_IFN_Reponse
TGCT	0.390687	5.01208e-07	***	Type_I_IFN_Reponse
THCA	0.35121	3.19476e-16	***	Type_I_IFN_Reponse
THYM	0.560852	3.96864e-11	***	Type_I_IFN_Reponse
UCEC	0.418587	1.29114e-24	***	Type_I_IFN_Reponse
UCS	0.40515	0.00215203	**	Type_I_IFN_Reponse
UVM	0.391966	0.000353691	***	Type_I_IFN_Reponse
ACC	-0.132769	0.24654		Type_II_IFN_Reponse
BLCA	-0.288122	2.80378e-09	***	Type_II_IFN_Reponse
BRCA	-0.162979	5.23749e-08	***	Type_II_IFN_Reponse
CESC	-0.127732	0.0256996	*	Type_II_IFN_Reponse
CHOL	-0.0254552	0.884593		Type_II_IFN_Reponse
COAD	0.131614	0.00426103	**	Type_II_IFN_Reponse
DLBC	0.0900144	0.547365		Type_II_IFN_Reponse
ESCA	-0.107675	0.173972		Type_II_IFN_Reponse
GBM	-0.149061	0.0545325		Type_II_IFN_Reponse
HNSC	-0.142457	0.00138875	**	Type_II_IFN_Reponse
KICH	-0.0849464	0.504526		Type_II_IFN_Reponse
KIRC	-0.293828	4.28344e-12	***	Type_II_IFN_Reponse
KIRP	-0.191116	0.00111672	**	Type_II_IFN_Reponse
LAML	-0.150051	0.0668388		Type_II_IFN_Reponse
LGG	-0.211956	8.88845e-07	***	Type_II_IFN_Reponse
LIHC	-0.226459	1.00321e-05	***	Type_II_IFN_Reponse
LUAD	-0.00289229	0.947288		Type_II_IFN_Reponse
LUSC	-0.0940956	0.0354269	*	Type_II_IFN_Reponse
MESO	-0.318601	0.00296143	**	Type_II_IFN_Reponse
OV	0.088383	0.0861565		Type_II_IFN_Reponse
PAAD	-0.108971	0.148797		Type_II_IFN_Reponse
PCPG	-0.00252825	0.972978		Type_II_IFN_Reponse
PRAD	0.11354	0.0112262	*	Type_II_IFN_Reponse
READ	-0.0406038	0.603478		Type_II_IFN_Reponse
SARC	-0.161382	0.00887376	**	Type_II_IFN_Reponse
SKCM	-0.0974174	0.0347414	*	Type_II_IFN_Reponse
STAD	-0.247518	1.25747e-06	***	Type_II_IFN_Reponse
TGCT	-0.134781	0.0945105		Type_II_IFN_Reponse
THCA	0.126257	0.00433205	**	Type_II_IFN_Reponse
THYM	0.212432	0.0209177	*	Type_II_IFN_Reponse
UCEC	-0.035197	0.411327		Type_II_IFN_Reponse
UCS	0.241224	0.0760338		Type_II_IFN_Reponse
UVM	-0.323639	0.00362065	**	Type_II_IFN_Reponse

## Sheet: Figure 2c
ID	TCGA-FS-A1ZS-06A	TCGA-EB-A42Y-01A	TCGA-FS-A1YX-06A	TCGA-XV-AAZW-01A	TCGA-DA-A1I8-06A	TCGA-D9-A4Z2-01A	TCGA-FS-A1ZN-01A	TCGA-EB-A550-01A	TCGA-EE-A29D-06A	TCGA-D3-A1Q6-06A	TCGA-EB-A5UN-06A	TCGA-D3-A8GV-06A	TCGA-GN-A8LN-01A	TCGA-ER-A3PL-06A	TCGA-ER-A196-01A	TCGA-BF-AAOU-01A	TCGA-FR-A3YO-06A	TCGA-EB-A51B-01A	TCGA-WE-A8ZY-06A	TCGA-XV-A9W2-01A	TCGA-FR-A8YC-06A	TCGA-EE-A2GJ-06A	TCGA-D3-A51H-06A	TCGA-D3-A8GB-06A	TCGA-D3-A2J6-06A	TCGA-EE-A3AF-06A	TCGA-D3-A8GM-06A	TCGA-D9-A3Z3-06A	TCGA-EE-A2MH-06A	TCGA-EE-A2GC-06A	TCGA-WE-A8K5-06A	TCGA-FR-A729-06A	TCGA-D3-A51J-06A	TCGA-WE-A8ZN-06A	TCGA-DA-A1I1-06A	TCGA-D3-A1Q7-06A	TCGA-GN-A267-06A	TCGA-GN-A266-06A	TCGA-D3-A5GS-06A	TCGA-EB-A42Z-01A	TCGA-EE-A2GE-06A	TCGA-EB-A3XF-01A	TCGA-WE-A8K4-01A	TCGA-EB-A5SG-06A	TCGA-YD-A9TB-06A	TCGA-EB-A3XE-01A	TCGA-D3-A2JN-06A	TCGA-D9-A3Z1-06A	TCGA-Z2-AA3V-06A
aDCs	0.568902	0.581197	0.687088	0.676512	0.618137	0.675301	0.585212	0.67166	0.624678	0.591488	0.736654	0.61512	0.603764	0.695532	0.651522	0.60505	0.736699	0.626455	0.624936	0.731481	0.468888	0.624537	0.782233	0.763145	0.698973	0.743442	0.708879	0.784843	0.783747	0.668861	0.691303	0.631555	0.7624	0.632481	0.744012	0.81807	0.692412	0.727642	0.725962	0.741461	0.698065	0.634669	0.738698	0.774021	0.607076	0.730546	0.717834	0.724847	0.645878
APC_co_inhibition	0.769982	0.791087	0.748858	0.65594	0.700969	0.692912	0.692621	0.741912	0.687864	0.722341	0.770567	0.722472	0.721678	0.744767	0.747368	0.742189	0.739096	0.736969	0.732395	0.73446	0.756675	0.846056	0.828252	0.808245	0.780064	0.804963	0.802556	0.80906	0.774033	0.823429	0.803565	0.825231	0.842424	0.791031	0.830993	0.899462	0.79677	0.899246	0.808961	0.740743	0.865534	0.841696	0.817041	0.916377	0.755711	0.711218	0.772086	0.816859	0.843272
APC_co_stimulation	0.648268	0.640145	0.696973	0.634134	0.715218	0.686768	0.603312	0.658491	0.649964	0.692497	0.711067	0.603618	0.701171	0.667197	0.683309	0.664249	0.706112	0.660122	0.622776	0.614514	0.669697	0.739232	0.765443	0.727815	0.696191	0.705923	0.696752	0.725252	0.704436	0.703187	0.657362	0.713057	0.733451	0.705376	0.723082	0.752801	0.707671	0.714274	0.71704	0.674061	0.73852	0.710296	0.689795	0.776022	0.66943	0.707505	0.716843	0.719816	0.733335
B_cells	0.614654	0.544324	0.559802	0.499678	0.487752	0.525151	0.531688	0.576239	0.626884	0.574686	0.578179	0.628479	0.615489	0.577	0.626973	0.629426	0.587625	0.539142	0.652856	0.614041	0.645166	0.683341	0.957315	0.797907	0.64773	0.64498	0.75884	0.796139	0.818991	0.717635	0.611458	0.784172	0.756494	0.671897	0.713155	0.760491	0.634972	0.682023	0.615695	0.573882	0.751739	0.573873	0.678702	0.780171	0.639612	0.636307	0.74728	0.742977	0.763109
CD8+_T_cells	0.700412	0.733159	0.721391	0.615007	0.624217	0.62731	0.669222	0.704261	0.648555	0.742325	0.767575	0.735139	0.682526	0.741034	0.512962	0.744994	0.636053	0.769176	0.711535	0.674094	0.875738	0.916783	0.900587	0.948262	0.918896	0.864303	0.845304	0.834137	0.883346	0.950664	0.843035	0.961521	0.968973	0.935537	0.883012	0.980542	0.912511	0.913379	0.910465	0.770467	0.968239	0.749866	0.969263	0.987371	0.791935	0.825727	0.92121	0.933468	0.903835
Check-point	0.652559	0.619985	0.657998	0.596451	0.640469	0.617625	0.608959	0.642408	0.622589	0.657173	0.654695	0.61996	0.640726	0.648673	0.652373	0.650122	0.655524	0.64905	0.624083	0.609115	0.655954	0.739695	0.794418	0.752437	0.703698	0.709289	0.692965	0.738159	0.719799	0.713821	0.6806	0.745512	0.765857	0.733964	0.723603	0.781937	0.691601	0.736188	0.715572	0.661818	0.765966	0.690328	0.729803	0.800953	0.677812	0.677373	0.723472	0.737057	0.766037
Cytolytic_activity	0.732942	0.763156	0.737578	0.698748	0.685456	0.685778	0.68697	0.718044	0.702096	0.774468	0.805621	0.792885	0.742402	0.773617	0.677842	0.804383	0.833877	0.79516	0.769913	0.716304	0.823912	0.895542	0.942508	0.937422	0.951832	0.859408	0.856917	0.885586	0.901746	0.931593	0.835011	0.963425	0.971944	0.936029	0.884081	0.987695	0.871187	0.886494	0.869531	0.78173	0.968319	0.801155	0.964361	0.990474	0.832075	0.842399	0.93528	0.96379	0.958727
DCs	0.683088	0.517912	0.723447	0.758068	0.622512	0.736288	0.739404	0.671013	0.624872	0.746099	0.744154	0.674036	0.683146	0.623031	0.871367	0.78339	0.772163	0.677014	0.726416	0.720038	0.643597	0.654006	0.767763	0.795452	0.635071	0.749481	0.748823	0.776352	0.785309	0.716149	0.695764	0.772079	0.781151	0.777537	0.759503	0.839802	0.715912	0.735534	0.645238	0.696817	0.790282	0.728036	0.663218	0.767535	0.713651	0.792875	0.744646	0.721985	0.807046
HLA	0.875587	0.875467	0.871962	0.841112	0.82652	0.864146	0.877655	0.888886	0.851808	0.870541	0.852228	0.831755	0.886427	0.890533	0.880437	0.910608	0.877746	0.954654	0.86789	0.877409	0.900765	0.915101	0.951159	0.938338	0.897897	0.937196	0.903886	0.912402	0.900915	0.963592	0.921663	0.943745	0.944871	0.944601	0.952533	0.937395	0.927857	0.957086	0.941113	0.929575	0.949409	0.924187	0.932205	0.967549	0.905872	0.950193	0.912405	0.94896	0.945709
iDCs	0.404669	0.480444	0.515122	0.603454	0.332222	0.542982	0.484685	0.652324	0.536749	0.656215	0.503721	0.352169	0.41076	0.457547	0.784496	0.482854	0.622421	0.649078	0.464002	0.691258	0.379453	0.589064	0.760212	0.591384	0.392105	0.683132	0.715881	0.612213	0.672709	0.466044	0.597836	0.579154	0.625784	0.63975	0.65121	0.616565	0.539871	0.630283	0.407008	0.619895	0.615292	0.525011	0.379966	0.509692	0.543569	0.777463	0.597231	0.491283	0.638556
Inflammation-promoting	0.68593	0.701224	0.68574	0.620951	0.613747	0.629604	0.63385	0.684169	0.615064	0.732041	0.723376	0.709995	0.692159	0.723596	0.679474	0.720575	0.636361	0.762838	0.701584	0.702479	0.726438	0.802737	0.888273	0.888875	0.819894	0.787075	0.821601	0.835689	0.837565	0.827496	0.784366	0.868719	0.864849	0.845527	0.818335	0.890879	0.787724	0.819885	0.792192	0.740171	0.868278	0.763559	0.836111	0.922691	0.760398	0.771992	0.867454	0.856161	0.857625
Macrophages	0.828068	0.836205	0.819534	0.756932	0.827121	0.77954	0.771256	0.76939	0.825763	0.798782	0.759228	0.801241	0.787767	0.791492	0.796362	0.788177	0.871729	0.712973	0.814542	0.753388	0.698319	0.805715	0.823611	0.830786	0.8211	0.864912	0.843039	0.863047	0.78193	0.77983	0.769096	0.791224	0.828983	0.861768	0.823581	0.834091	0.763791	0.823683	0.811588	0.817163	0.843334	0.821505	0.847891	0.862841	0.761713	0.806993	0.765345	0.83525	0.885081
Mast_cells	0.660482	0.414978	0.592717	0.554066	0.504685	0.419554	0.577894	0.512392	0.506101	0.536912	0.404846	0.547096	0.400225	0.284055	0.702365	0.521575	0.375054	0.15242	0.421013	0.689781	0.0692486	0.430468	0.361876	0.63731	0.462106	0.360206	0.401557	0.336042	0.355659	0.421175	0.509067	0.393513	0.528715	0.62691	0.535324	0.668188	0.444312	0.65219	0.427981	0.717712	0.633607	0.577181	0.38231	0.305557	0.0915601	0.752732	0.550866	0.107199	0.565367
MHC_class_I	0.982798	0.99225	0.994119	0.975946	0.970647	0.965623	0.98939	0.987714	0.98936	0.991476	0.993773	0.984121	0.985347	0.987686	0.980893	0.989703	0.98563	0.996462	0.993485	0.992486	0.994725	0.997014	0.99706	0.996579	0.997089	0.996261	0.999014	0.993355	0.996194	0.999363	0.995338	0.997926	0.998074	0.996297	0.998814	0.999978	0.997385	0.998037	0.998318	0.986931	0.996697	0.999607	0.999555	0.998903	0.994541	0.992539	0.978936	0.998348	0.991556
Neutrophils	0.726973	0.690647	0.720447	0.658122	0.694168	0.690073	0.692254	0.695754	0.686334	0.738668	0.74275	0.653306	0.674928	0.71102	0.734188	0.74058	0.746158	0.673739	0.698604	0.711072	0.684338	0.750246	0.783369	0.749287	0.708393	0.726052	0.72018	0.752937	0.744882	0.743699	0.711031	0.726709	0.736051	0.714782	0.767163	0.785869	0.693716	0.744555	0.752275	0.708533	0.771183	0.725784	0.725685	0.745795	0.719894	0.716528	0.734372	0.755104	0.735905
NK_cells	0.598341	0.533259	0.540035	0.382573	0.533346	0.309111	0.339461	0.34519	0.506256	0.522759	0.528504	0.275314	0.498306	0.602431	0.494451	0.464894	0.0459103	0.53833	0.513403	0.498187	0.436352	0.592632	0.674827	0.68349	0.653196	0.514177	0.632846	0.568444	0.527131	0.640655	0.560487	0.586238	0.629502	0.588842	0.591824	0.675629	0.385786	0.591126	0.409394	0.627588	0.493559	0.671189	0.659576	0.665606	0.574228	0.537429	0.615333	0.687362	0.501452
Parainflammation	0.861045	0.834563	0.859135	0.816125	0.847012	0.80721	0.82553	0.868107	0.818935	0.839063	0.832848	0.806476	0.819429	0.857398	0.837311	0.837659	0.814188	0.848261	0.847618	0.858866	0.796579	0.85545	0.871204	0.879709	0.848334	0.842364	0.87044	0.856516	0.861258	0.866444	0.835834	0.854629	0.869939	0.856134	0.882619	0.904412	0.853981	0.873627	0.847097	0.827373	0.884189	0.86877	0.851759	0.881932	0.835932	0.848671	0.862267	0.857908	0.849834
pDCs	0.749572	0.602629	0.721959	0.570981	0.602595	0.638275	0.572714	0.608627	0.649666	0.627119	0.657434	0.640371	0.62712	0.672627	0.623179	0.629744	0.697128	0.638851	0.690616	0.65106	0.607118	0.774246	0.846313	0.789574	0.715387	0.744095	0.723651	0.773301	0.793883	0.724875	0.696904	0.768316	0.775542	0.769345	0.761055	0.810678	0.684998	0.733218	0.740989	0.671852	0.783679	0.697064	0.742528	0.757204	0.724812	0.736828	0.721536	0.739051	0.809607
T_cell_co-inhibition	0.66468	0.63923	0.64854	0.577224	0.61179	0.578052	0.590227	0.61953	0.642897	0.66761	0.653312	0.668963	0.629352	0.651073	0.615278	0.65427	0.668054	0.661464	0.667337	0.627774	0.695738	0.775666	0.834457	0.780843	0.737616	0.733053	0.75379	0.754637	0.746312	0.800698	0.708665	0.801512	0.820441	0.777871	0.758556	0.837715	0.730554	0.788133	0.752944	0.655047	0.812338	0.681015	0.791846	0.868943	0.701422	0.661883	0.744964	0.797362	0.817401
T_cell_co-stimulation	0.644643	0.61334	0.648877	0.580482	0.592701	0.615032	0.561449	0.619704	0.57797	0.667922	0.626767	0.58313	0.619657	0.625485	0.659143	0.661694	0.642845	0.611322	0.590618	0.61987	0.650192	0.716168	0.855884	0.793796	0.690122	0.714226	0.709407	0.758481	0.770471	0.713855	0.703109	0.793897	0.804162	0.753386	0.737611	0.799101	0.730955	0.748994	0.706175	0.653651	0.780302	0.661253	0.737164	0.827579	0.687901	0.700064	0.762708	0.763093	0.789113
T_helper_cells	0.904925	0.853803	0.911688	0.772869	0.937606	0.848486	0.746307	0.834826	0.936315	0.857184	0.762525	0.80446	0.878163	0.878941	0.838096	0.837362	0.881299	0.773359	0.835761	0.76555	0.862457	0.980297	0.978495	0.94626	0.871778	0.946037	0.897117	0.952978	0.94815	0.962032	0.917428	0.975736	0.974513	0.954646	0.964168	0.98439	0.899564	0.986214	0.947127	0.852023	0.980119	0.914803	0.905126	0.978918	0.926327	0.908618	0.917784	0.954691	0.988306
Tfh	0.585863	0.470969	0.430859	0.392354	0.304394	0.319158	0.390421	0.461861	0.39286	0.508012	0.496086	0.476044	0.578522	0.597155	0.543832	0.684288	0.412608	0.494533	0.617505	0.417631	0.553529	0.748846	0.897871	0.823234	0.606128	0.709985	0.737229	0.835373	0.805952	0.780995	0.563453	0.816595	0.816371	0.741811	0.746642	0.769205	0.728695	0.735064	0.722253	0.506349	0.803413	0.444748	0.791001	0.831271	0.611123	0.659506	0.754162	0.8001	0.832665
Th1_cells	0.490408	0.615931	0.578378	0.555085	0.567076	0.533192	0.569679	0.583614	0.522321	0.681888	0.668468	0.599043	0.56172	0.559564	0.663077	0.620763	0.601161	0.653833	0.586959	0.584485	0.636151	0.694687	0.775462	0.776765	0.702842	0.659211	0.744338	0.732476	0.73934	0.771901	0.693051	0.75985	0.795388	0.761142	0.715877	0.804917	0.665727	0.708599	0.657393	0.637485	0.752982	0.631747	0.746215	0.854311	0.672446	0.630866	0.683713	0.773431	0.774076
Th2_cells	0.553584	0.633403	0.552979	0.526766	0.539581	0.432924	0.562615	0.569478	0.434303	0.588673	0.594502	0.536521	0.553972	0.532994	0.589884	0.565401	0.618799	0.537456	0.520344	0.589345	0.570397	0.653695	0.69142	0.633615	0.609422	0.560692	0.602852	0.615703	0.629446	0.645157	0.593078	0.645392	0.698889	0.581445	0.627716	0.695663	0.65896	0.630882	0.608898	0.610595	0.671683	0.623496	0.649931	0.747443	0.580414	0.666963	0.65508	0.647555	0.623464
TIL	0.716435	0.69566	0.714319	0.635483	0.672357	0.688202	0.645789	0.680775	0.682505	0.701664	0.70512	0.677628	0.701451	0.713341	0.708087	0.7314	0.704478	0.690619	0.704888	0.673127	0.742	0.80264	0.91974	0.853854	0.758173	0.779745	0.787478	0.831687	0.847658	0.81823	0.754133	0.861133	0.86351	0.80678	0.806376	0.870309	0.766169	0.823792	0.773111	0.717235	0.863029	0.732265	0.819685	0.889217	0.766037	0.750381	0.811437	0.836419	0.853371
Treg	0.804032	0.788379	0.800184	0.780481	0.802187	0.794326	0.776978	0.801208	0.786106	0.812913	0.816677	0.774613	0.781949	0.806198	0.8268	0.802206	0.769284	0.798788	0.779932	0.789739	0.786749	0.823644	0.837589	0.837919	0.805196	0.808418	0.818555	0.813583	0.83363	0.82876	0.791243	0.830258	0.832919	0.795988	0.828479	0.847943	0.798095	0.834543	0.805994	0.804265	0.838256	0.813691	0.81927	0.849077	0.80856	0.794624	0.818209	0.825746	0.812916
Type_I_IFN_Reponse	0.825335	0.840928	0.781339	0.752058	0.789439	0.7085	0.710138	0.835792	0.758598	0.794017	0.757646	0.696636	0.744399	0.821176	0.737627	0.74875	0.714341	0.775963	0.808183	0.794786	0.700071	0.794501	0.871538	0.867341	0.844681	0.775076	0.879669	0.81853	0.816993	0.798503	0.733343	0.826969	0.831413	0.769165	0.814991	0.885751	0.79715	0.810284	0.804499	0.739304	0.812055	0.832338	0.877866	0.805452	0.752231	0.747844	0.792614	0.814422	0.747986
Type_II_IFN_Reponse	0.77548	0.714532	0.803541	0.768675	0.665946	0.776712	0.701328	0.695823	0.733103	0.689317	0.740655	0.696969	0.747657	0.673817	0.733387	0.730755	0.64843	0.699613	0.766621	0.725236	0.722949	0.800377	0.755169	0.799489	0.681825	0.76319	0.724103	0.765905	0.77136	0.716213	0.737262	0.733481	0.759876	0.771878	0.801457	0.787901	0.753543	0.743688	0.764389	0.754404	0.803338	0.774889	0.677144	0.691185	0.816654	0.781246	0.776165	0.73283	0.693927
[truncated: 422 more columns]

## Sheet: Figure 2d
ID	TCGA-2K-A9WE-01A	TCGA-DZ-6134-01A	TCGA-BQ-7053-01A	TCGA-GL-A9DE-01A	TCGA-B9-5156-01A	TCGA-A4-A57E-01A	TCGA-2Z-A9JQ-01A	TCGA-MH-A562-01A	TCGA-UZ-A9PN-01A	TCGA-2Z-A9J3-01A	TCGA-UZ-A9PX-01A	TCGA-EV-5902-01A	TCGA-DW-7838-01A	TCGA-BQ-5883-01A	TCGA-Y8-A898-01A	TCGA-KV-A6GD-01A	TCGA-HE-A5NH-01A	TCGA-2Z-A9JG-01A	TCGA-A4-8312-01A	TCGA-BQ-5879-01A	TCGA-G7-7502-01A	TCGA-A4-8516-01A	TCGA-IZ-A6M9-01A	TCGA-BQ-7045-01A	TCGA-UZ-A9PS-01A	TCGA-MH-A561-01A	TCGA-MH-A55W-01A	TCGA-IA-A83V-01A	TCGA-B9-5155-01A	TCGA-B9-A5W8-01A	TCGA-2Z-A9J6-01A	TCGA-B9-7268-01A	TCGA-5P-A9K6-01A	TCGA-Y8-A8RY-01A	TCGA-MH-A855-01A	TCGA-HE-7130-01A	TCGA-P4-AAVK-01A	TCGA-UZ-A9PS-05A	TCGA-B9-4617-01A	TCGA-Y8-A8S1-01A	TCGA-G7-7501-01A	TCGA-SX-A7SN-01A	TCGA-2Z-A9JD-01A	TCGA-G7-6790-01A	TCGA-DW-7834-01A	TCGA-HE-7129-01A	TCGA-P4-A5E7-01A	TCGA-5P-A9JU-01A	TCGA-BQ-5875-01A
aDCs	0.601668	0.692726	0.606512	0.569959	0.585162	0.575682	0.509292	0.550336	0.538474	0.481838	0.508311	0.454194	0.613231	0.671232	0.58255	0.580404	0.51147	0.512444	0.622008	0.543227	0.682049	0.55177	0.514996	0.583234	0.489966	0.571411	0.52637	0.636728	0.483405	0.687916	0.540841	0.506324	0.556231	0.499663	0.592625	0.650897	0.544178	0.601208	0.466192	0.746601	0.545437	0.56381	0.472407	0.53934	0.590716	0.458196	0.567405	0.499557	0.670089
APC_co_inhibition	0.821516	0.799139	0.714498	0.736702	0.753908	0.710057	0.72203	0.715729	0.709217	0.640706	0.676675	0.572772	0.801634	0.800935	0.788711	0.767542	0.683642	0.66964	0.712224	0.819449	0.7726	0.714107	0.721613	0.740927	0.703662	0.741725	0.670868	0.783245	0.61497	0.787549	0.679079	0.688623	0.729947	0.719552	0.773279	0.707702	0.750433	0.757053	0.712001	0.869947	0.753023	0.723069	0.637144	0.739219	0.757779	0.628621	0.685143	0.660683	0.742761
APC_co_stimulation	0.701331	0.708056	0.713993	0.670033	0.71225	0.720988	0.655627	0.65937	0.679741	0.657609	0.63883	0.641347	0.741327	0.646407	0.718074	0.726054	0.704334	0.691203	0.642312	0.7032	0.723436	0.683888	0.678839	0.711206	0.636977	0.715151	0.666252	0.675331	0.580163	0.757906	0.684775	0.643667	0.689601	0.648623	0.744265	0.662817	0.690284	0.710071	0.611652	0.728555	0.697317	0.680396	0.608383	0.695995	0.722673	0.633198	0.697267	0.655109	0.679787
B_cells	0.642226	0.746119	0.620121	0.54507	0.570627	0.52344	0.506155	0.588044	0.64544	0.486652	0.513978	0.484699	0.635231	0.591163	0.573098	0.689512	0.541664	0.566903	0.55047	0.653393	0.55729	0.520496	0.525031	0.595696	0.517581	0.604712	0.556037	0.583851	0.496584	0.6104	0.55352	0.528835	0.565646	0.528479	0.636755	0.654758	0.541189	0.622435	0.526623	0.703489	0.589326	0.523783	0.522586	0.589811	0.590165	0.492588	0.520922	0.485804	0.532558
CD8+_T_cells	0.836629	0.80485	0.7699	0.687155	0.764118	0.666707	0.620799	0.834763	0.817137	0.591748	0.648265	0.476012	0.79564	0.679157	0.73108	0.807811	0.635651	0.739357	0.721265	0.670461	0.728656	0.717884	0.692074	0.755935	0.611636	0.782188	0.796713	0.8436	0.560203	0.825554	0.664655	0.549268	0.723293	0.753626	0.868337	0.716299	0.671487	0.783027	0.745466	0.845698	0.74071	0.67144	0.649244	0.674704	0.856004	0.607766	0.658453	0.483566	0.578109
Check-point	0.709864	0.720975	0.673019	0.642828	0.689418	0.656406	0.648531	0.69201	0.672227	0.599201	0.629062	0.572951	0.717833	0.639314	0.690783	0.705807	0.639793	0.650768	0.622607	0.677252	0.683269	0.664647	0.660466	0.691652	0.616913	0.669789	0.674994	0.690376	0.564731	0.721993	0.66026	0.616055	0.667392	0.652125	0.712164	0.634442	0.651324	0.69868	0.625748	0.728239	0.661672	0.670078	0.596604	0.658379	0.694903	0.599638	0.665543	0.602581	0.657644
Cytolytic_activity	0.898439	0.848352	0.770858	0.755542	0.779169	0.706841	0.75447	0.88086	0.800073	0.655703	0.711959	0.527721	0.793322	0.740373	0.834293	0.884905	0.719519	0.774069	0.74502	0.743237	0.83813	0.77475	0.73832	0.828946	0.659711	0.814039	0.840256	0.878303	0.633373	0.868917	0.750608	0.649744	0.757707	0.834958	0.879857	0.741546	0.760025	0.854134	0.804123	0.885661	0.750843	0.759022	0.729904	0.772964	0.80764	0.654111	0.719786	0.686565	0.697339
DCs	0.709318	0.670962	0.559078	0.578458	0.673293	0.365091	0.658403	0.631867	0.628763	0.416529	0.582859	0.394929	0.731911	0.658767	0.690052	0.699699	0.572084	0.554	0.568199	0.698118	0.67466	0.603028	0.64822	0.638569	0.500157	0.651028	0.520658	0.712175	0.425517	0.58323	0.650955	0.377173	0.643549	0.553078	0.720994	0.759369	0.613745	0.652644	0.3979	0.818554	0.423932	0.697187	0.560341	0.613762	0.711225	0.528687	0.545286	0.265857	0.580118
HLA	0.944891	0.938263	0.921751	0.908347	0.913667	0.850479	0.887439	0.925047	0.914649	0.832277	0.915508	0.789915	0.953656	0.908913	0.944504	0.954964	0.901573	0.870476	0.892985	0.894113	0.916168	0.924448	0.896038	0.946032	0.872591	0.930234	0.919179	0.941365	0.832087	0.954993	0.910128	0.87201	0.934779	0.880559	0.922115	0.867952	0.911934	0.93069	0.890825	0.92798	0.891553	0.915495	0.840343	0.920757	0.927849	0.841688	0.917532	0.858653	0.858829
iDCs	0.569979	0.581535	0.547288	0.498306	0.608672	0.456477	0.614079	0.464316	0.596295	0.514925	0.518929	0.376646	0.60653	0.557076	0.506607	0.516899	0.615612	0.35771	0.439627	0.707443	0.544726	0.559167	0.513299	0.432473	0.422966	0.551364	0.630119	0.60542	0.358522	0.612712	0.498422	0.224842	0.469801	0.398222	0.649042	0.543634	0.439519	0.576168	0.43113	0.626896	0.589861	0.733658	0.367911	0.486744	0.623231	0.363322	0.599053	0.354463	0.453762
Inflammation-promoting	0.702511	0.717453	0.68517	0.632551	0.632529	0.609727	0.621183	0.70264	0.703033	0.556942	0.568569	0.459015	0.698359	0.652527	0.62415	0.732399	0.606009	0.658268	0.654613	0.675979	0.664915	0.627231	0.596174	0.683239	0.591396	0.65063	0.626964	0.684686	0.511172	0.703502	0.621597	0.541145	0.615858	0.640136	0.686983	0.699242	0.63441	0.710684	0.624194	0.702627	0.65455	0.589881	0.521451	0.625409	0.67868	0.522178	0.607378	0.550218	0.52859
Macrophages	0.918866	0.874772	0.766686	0.815597	0.860608	0.78035	0.803334	0.794441	0.749772	0.696796	0.804324	0.719719	0.886752	0.757334	0.88618	0.888563	0.80147	0.786581	0.72129	0.776981	0.872864	0.826792	0.843331	0.799702	0.770855	0.798109	0.788281	0.872761	0.6819	0.835862	0.821285	0.765782	0.847324	0.815176	0.830355	0.762986	0.828719	0.849699	0.7233	0.910634	0.816077	0.825347	0.76267	0.827377	0.858614	0.775947	0.787723	0.74526	0.817351
Mast_cells	0.785617	0.70737	0.393267	0.174792	0.722119	0.487658	0.61132	0.788504	0.571009	0.626576	0.825707	0.543679	0.626962	0.671113	0.778924	0.558188	0.781207	0.598057	0.794159	0.840181	0.609256	0.743614	0.80533	0.743747	0.545009	0.751375	0.803922	0.651243	0.825083	0.528151	0.681055	0.610497	0.48393	0.814077	0.658051	0.551512	0.514913	0.509672	0.861512	0.675119	0.296377	0.847154	0.500172	0.586504	0.73652	0.871005	0.657995	0.379204	0.4547
MHC_class_I	0.984892	0.990441	0.98667	0.987548	0.987033	0.988042	0.978182	0.982388	0.990696	0.973581	0.976161	0.972067	0.991028	0.9818	0.987826	0.983382	0.99135	0.979416	0.984256	0.976398	0.977788	0.977569	0.987464	0.995861	0.986064	0.985599	0.985355	0.984212	0.97098	0.993225	0.984614	0.982242	0.987616	0.982612	0.986947	0.984106	0.990263	0.985479	0.974443	0.987452	0.979764	0.983949	0.98509	0.984945	0.987288	0.979433	0.990673	0.975654	0.994562
Neutrophils	0.776414	0.77783	0.713339	0.734064	0.788795	0.662179	0.707128	0.736942	0.717162	0.649413	0.698835	0.649331	0.770472	0.721834	0.764924	0.759828	0.746426	0.702844	0.706618	0.760131	0.726434	0.717776	0.720341	0.726955	0.688932	0.737579	0.716758	0.739302	0.660595	0.796558	0.69397	0.683146	0.704982	0.723142	0.732948	0.718037	0.699959	0.740849	0.706226	0.770754	0.667713	0.761497	0.714908	0.742837	0.741606	0.672388	0.730351	0.65966	0.705142
NK_cells	0.653896	0.528356	0.587728	0.537255	0.585718	0.482715	0.512909	0.546516	0.524723	0.533857	0.53538	0.111681	0.569118	0.472137	0.52401	0.642092	0.530187	0.401374	0.677931	0.607523	0.453945	0.474482	0.38479	0.460633	0.452614	0.506696	0.598338	0.588525	0.382182	0.64393	0.448426	0.421384	0.602606	0.625851	0.608393	0.478799	0.67884	0.638146	0.450267	0.608352	0.373234	0.461726	0.535678	0.284561	0.615915	0.573463	0.533199	0.428099	0.251584
Parainflammation	0.854416	0.856297	0.81638	0.784616	0.831625	0.811514	0.781207	0.821481	0.820791	0.75286	0.793855	0.763263	0.846828	0.816654	0.814781	0.844511	0.798052	0.788935	0.790475	0.807243	0.831199	0.800694	0.80435	0.835127	0.779701	0.810332	0.798014	0.837223	0.748956	0.840154	0.803109	0.770342	0.805358	0.805734	0.825165	0.845622	0.799821	0.821101	0.775381	0.833632	0.812115	0.803481	0.777325	0.796299	0.827906	0.766138	0.802186	0.771282	0.805696
pDCs	0.736609	0.721071	0.690074	0.67698	0.703823	0.609545	0.611922	0.710806	0.668293	0.541436	0.627668	0.540823	0.69022	0.62642	0.699911	0.688843	0.620347	0.604364	0.579312	0.691802	0.63153	0.660117	0.680596	0.66581	0.588113	0.6998	0.616022	0.701923	0.53797	0.734848	0.622081	0.574466	0.635678	0.680172	0.702438	0.608115	0.646445	0.716555	0.599605	0.77967	0.613412	0.650043	0.607044	0.669458	0.662276	0.573539	0.658999	0.599344	0.605787
T_cell_co-inhibition	0.732666	0.718875	0.659747	0.643544	0.662493	0.594113	0.626403	0.675865	0.646327	0.534001	0.603642	0.493324	0.707771	0.621414	0.67115	0.707961	0.599405	0.617815	0.613298	0.647137	0.66568	0.628997	0.616009	0.681791	0.600498	0.663452	0.643427	0.689517	0.50427	0.701291	0.636127	0.544057	0.642749	0.655843	0.697604	0.6106	0.633716	0.702145	0.60061	0.738217	0.643663	0.629532	0.555337	0.641595	0.674879	0.549919	0.63402	0.561892	0.614056
T_cell_co-stimulation	0.695721	0.691407	0.64896	0.584594	0.646411	0.573564	0.626208	0.680209	0.65582	0.520251	0.573073	0.456911	0.692418	0.614969	0.629763	0.680841	0.56399	0.626509	0.579748	0.646339	0.663598	0.6145	0.611172	0.635675	0.547937	0.646607	0.677316	0.675664	0.470135	0.710085	0.614527	0.5052	0.605159	0.615179	0.677008	0.63976	0.568951	0.684437	0.582924	0.711415	0.567443	0.637831	0.523893	0.626315	0.659369	0.523376	0.64345	0.516071	0.609725
T_helper_cells	0.987851	0.976474	0.911261	0.884821	0.944718	0.869666	0.866892	0.941944	0.915877	0.731337	0.910958	0.731523	0.96801	0.8903	0.961155	0.973489	0.86864	0.877104	0.845768	0.910585	0.966355	0.917416	0.903404	0.87729	0.782607	0.91224	0.91224	0.974142	0.766123	0.976194	0.8865	0.835183	0.933177	0.940288	0.936185	0.857542	0.894404	0.947143	0.888319	0.986313	0.873094	0.943296	0.751621	0.900466	0.947166	0.806365	0.911727	0.863301	0.943552
Tfh	0.509473	0.620984	0.553828	0.27055	0.450933	0.369568	0.222772	0.406597	0.516439	0.386217	0.260308	0.277505	0.586164	0.480124	0.32656	0.633184	0.280559	0.496058	0.276349	0.600078	0.478518	0.282555	0.321114	0.412369	0.363197	0.481357	0.49414	0.514241	0.235232	0.515807	0.436058	0.396292	0.430436	0.480174	0.48233	0.599275	0.368905	0.492066	0.342733	0.703963	0.554951	0.399276	0.0345099	0.460506	0.51985	0.353841	0.479063	0.362859	0.050809
Th1_cells	0.603673	0.640168	0.538401	0.515467	0.616349	0.503907	0.539656	0.54303	0.550077	0.377757	0.545326	0.420012	0.632286	0.539012	0.569595	0.588148	0.579214	0.54546	0.528481	0.58117	0.572825	0.525721	0.520908	0.628622	0.493261	0.584829	0.594969	0.57354	0.415728	0.563302	0.564406	0.42911	0.550006	0.523259	0.577645	0.546624	0.548083	0.528617	0.420751	0.608202	0.514521	0.568793	0.440604	0.584112	0.605599	0.386829	0.522706	0.447636	0.426127
Th2_cells	0.584371	0.597282	0.492889	0.459267	0.541471	0.47924	0.441435	0.506328	0.490919	0.397009	0.459582	0.403668	0.603105	0.545735	0.519426	0.494795	0.39015	0.546106	0.635402	0.604026	0.467166	0.47631	0.554694	0.537914	0.346003	0.516617	0.501783	0.548365	0.341296	0.561823	0.423245	0.420194	0.493012	0.513285	0.487775	0.519716	0.465544	0.56918	0.410981	0.559789	0.518945	0.486919	0.422486	0.484605	0.584035	0.376297	0.500606	0.309629	0.431383
TIL	0.806399	0.803128	0.735606	0.69117	0.741589	0.654726	0.686621	0.753783	0.747024	0.595132	0.693523	0.573195	0.775533	0.694151	0.748508	0.79527	0.680736	0.70235	0.673753	0.725917	0.747938	0.697481	0.701407	0.717571	0.63066	0.744826	0.737776	0.774496	0.590978	0.780837	0.700725	0.630303	0.724064	0.733486	0.775806	0.699298	0.6899	0.759333	0.693577	0.807729	0.685218	0.715478	0.643351	0.705576	0.743745	0.619904	0.699905	0.616694	0.670895
Treg	0.798047	0.803384	0.779037	0.762865	0.795429	0.758126	0.758814	0.756364	0.789625	0.74618	0.763097	0.740704	0.814985	0.800423	0.768633	0.783134	0.777972	0.7752	0.77903	0.808553	0.785934	0.765263	0.760503	0.786956	0.753694	0.776714	0.785312	0.783897	0.751381	0.80321	0.762986	0.760175	0.762543	0.76762	0.786421	0.790776	0.763818	0.791016	0.746283	0.794513	0.772852	0.77737	0.748045	0.78752	0.793109	0.752838	0.77929	0.747029	0.767096
Type_I_IFN_Reponse	0.789796	0.762985	0.780192	0.773235	0.755633	0.779518	0.759813	0.791937	0.756192	0.73839	0.739146	0.773476	0.759703	0.741792	0.776225	0.768168	0.756122	0.755378	0.737046	0.731518	0.755511	0.746061	0.783602	0.797276	0.751728	0.769465	0.765723	0.753617	0.724658	0.774625	0.757122	0.743419	0.773415	0.752741	0.796084	0.711867	0.799789	0.807051	0.76032	0.73386	0.782047	0.755459	0.723204	0.745652	0.758211	0.740157	0.718924	0.746188	0.730834
Type_II_IFN_Reponse	0.75627	0.807725	0.723055	0.677025	0.758322	0.726099	0.563601	0.690487	0.763279	0.697341	0.744511	0.723663	0.788126	0.796458	0.753577	0.712717	0.764859	0.66693	0.746042	0.789296	0.717468	0.731715	0.711847	0.761507	0.688788	0.745144	0.709229	0.762287	0.755443	0.712917	0.697288	0.750552	0.759648	0.722919	0.761216	0.754685	0.740424	0.72413	0.728722	0.780608	0.708508	0.741625	0.7551	0.745101	0.763173	0.740342	0.753676	0.690788	0.694736
[truncated: 240 more columns]

## Sheet: Figure 2e
CancerType	cor	pValue	sig
ACC	-0.14792	0.193272
BLCA	-0.0909313	0.0665219
BRCA	0.0117235	0.706925
CESC	-0.0105114	0.855648
CHOL	-0.291634	0.0843847
COAD	0.299151	2.81644e-10	***
DLBC	-0.436097	0.00194536	**
ESCA	-0.188654	0.0168901	*
GBM	-0.0917422	0.262568
HNSC	-0.0901583	0.0447556	*
KICH	-0.118871	0.345618
KIRC	-0.019756	0.71864
KIRP	-0.0747513	0.208333
LAML	0.0127878	0.917566
LGG	-0.0849751	0.0556218
LIHC	-0.187675	0.000288788	***
LUAD	-0.110179	0.0126982	*
LUSC	-0.208144	3.14739e-06	***
MESO	-0.258792	0.0188933	*
OV	-0.199789	0.000922003	***
PAAD	-0.147261	0.0518071
PCPG	-0.166734	0.026119	*
PRAD	-0.0152417	0.735161
READ	0.23398	0.00371658	**
SARC	-0.00519678	0.934447
SKCM	-0.170174	0.000216789	***
STAD	-0.0494607	0.340131
TGCT	-0.325016	4.94841e-05	***
THCA	0.0573955	0.204225
THYM	-0.0050219	0.956958
UCEC	0.0610716	0.157194
UCS	-0.239379	0.0755878
UVM	0.0708103	0.532521

## Sheet: Figure 2f
CancerType	cor	pValue	sig
ACC	-0.2277	0.043573	*
BLCA	-0.118754	0.0164017	*
BRCA	0.0771231	0.0160653	*
CESC	0.0692392	0.243124
CHOL	-0.34059	0.0420884	*
COAD	0.272086	3.76651e-08	***
DLBC	-0.258653	0.122161
ESCA	0.0215817	0.786483
GBM	-0.103605	0.21017
HNSC	-0.0569439	0.20735
KICH	-0.146856	0.243065
KIRC	0.122895	0.0251359	*
KIRP	-0.0339463	0.57302
LAML	-0.307216	0.0143188	*
LGG	0.105966	0.0176636	*
LIHC	-0.161043	0.00220823	**
LUAD	-0.173701	9.01005e-05	***
LUSC	-0.122833	0.0065917	**
MESO	-0.213543	0.0588086
OV	0.0646886	0.287749
PAAD	-0.115544	0.157725
PCPG	-0.243465	0.00109305	**
PRAD	-0.108457	0.0172209	*
READ	0.160636	0.0657715
SARC	0.132493	0.0424373	*
SKCM	0.00468387	0.919764
STAD	0.130639	0.0121305	*
TGCT	-0.222424	0.00716813	**
THCA	-0.103366	0.0232356	*
THYM	0.0593968	0.524686
UCEC	0.104018	0.0171195	*
UCS	0.251287	0.0617422
UVM	-0.163319	0.147753

## Sheet: Figure 2g
CancerType	cor	pValue	sig
ACC	0.590336	1.97615e-08	***
BLCA	0.556799	0	***
BRCA	0.652148	0	***
CESC	0.675885	0	***
CHOL	0.655084	2.32301e-05	***
COAD	0.703156	0	***
DLBC	0.762701	0	***
ESCA	0.443368	5.05299e-09	***
GBM	0.437966	4.22749e-09	***
HNSC	0.46888	0	***
KICH	-0.0231206	0.854673
KIRC	0.203734	2.12758e-06	***
KIRP	0.116946	0.0470477	*
LAML	0.201509	0.0132165	*
LGG	0.567202	0	***
LIHC	0.547821	0	***
LUAD	0.640778	0	***
LUSC	0.283756	1.19686e-10	***
MESO	0.5156	5.66406e-07	***
OV	0.611658	0	***
PAAD	0.523853	0	***
PCPG	-0.0577648	0.436967
PRAD	0.567779	0	***
READ	0.726419	0	***
SARC	0.443346	0	***
SKCM	0.768569	0	***
STAD	0.668145	0	***
TGCT	0.829641	0	***
THCA	0.538405	0	***
THYM	0.318195	0.000448749	***
UCEC	0.621387	0	***
UCS	0.594874	2.22216e-06	***
UVM	0.47023	1.37183e-05	***

[truncated: 10 more sheets: Figure 3b, Figure 3c, Figure 3d, Figure 4a, Figure 4b, Figure 4c,d, Figure 4e-g, Figure 5a, Figure 5b-f, Figure 5g]
